# Supplementary material for: A gene catalogue of the Sprague-Dawley rat gut metagenome
Source: Gigascience. 2018 May 11;7(5):giy055. doi: 10.1093/gigascience/giy055 (PMC5967468; doi:10.1093/gigascience/giy055)
Supplement: Supplemental material [file giy055_supp.zip]

Archive with 9 entries (9 files):
- 2018-03-22 Responses to Gigascience.docx
- 2018-03-22 Responses to Gigascience.pdf
- New-sTab4.Gene distribution in pathways.20180315.xlsx
- New-sTab5.Gene distribution in modules.20180315.xlsx
- sTable1. The body weight of rats.xlsx
- sTable2.Data for Gene catalogue.xlsx
- sTable3.Reads of SE100 for Alignment.xlsx
- sTable6.Mapping to Catalogues.xlsx
- Supllementary Figure.docx
