# Supplementary material for: A gene catalogue of the Sprague-Dawley rat gut metagenome
Source: Gigascience. 2018 May 11;7(5):giy055. doi: 10.1093/gigascience/giy055 (PMC5967468; doi:10.1093/gigascience/giy055)
Supplement: Supplemental material [file giy055_supp.zip › New-sTab4.Gene distribution in pathways.20180315.xlsx]

## Sheet: 工作表1
Supplemetary Table 5.The distribution of the KOs and Pathways in the gene catalogue
Pathway ID	KO number	Mapped KO number	Mapped persentage	KO list	Mapped KO list	Number of matched genes	Pathway information
map01130	807	553	0.685254	K00001 K00002 K00003 K00010 K00014 K00016 K00018 K00021 K00022 K00024 K00025 K00026 K00030 K00031 K00033 K00036 K00053 K00054 K00058 K00067 K00099 K00104 K00114 K00115 K00116 K00117 K00121 K00128 K00133 K00134 K00143 K00145 K00147 K00149 K00150 K00161 K00162 K00163 K00164 K00166 K00167 K00169 K00170 K00171 K00172 K00174 K00175 K00200 K00210 K00211 K00215 K00216 K00222 K00223 K00227 K00234 K00235 …	K00001 K00003 K00010 K00014 K00016 K00018 K00022 K00024 K00025 K00026 K00030 K00031 K00033 K00036 K00053 K00054 K00058 K00067 K00099 K00104 K00114 K00116 K00117 K00121 K00128 K00133 K00134 K00143 K00145 K00147 K00150 K00161 K00162 K00163 K00164 K00166 K00167 K00169 K00170 K00171 K00172 K00174 K00175 K00210 K00215 K00216 K00227 K00234 K00239 K00240 K00241 K00242 K00244 K00245 K00246 K00247 K00249 …	200948	Biosynthesis of antibiotics
map01110	955	594	0.62199	K00001 K00002 K00003 K00006 K00013 K00014 K00015 K00016 K00018 K00021 K00022 K00024 K00025 K00026 K00030 K00031 K00033 K00036 K00049 K00050 K00052 K00053 K00054 K00057 K00064 K00077 K00082 K00083 K00088 K00099 K00104 K00105 K00106 K00111 K00112 K00113 K00114 K00115 K00116 K00117 K00121 K00128 K00129 K00133 K00134 K00138 K00143 K00145 K00147 K00149 K00150 K00161 K00162 K00163 K00164 K00166 K00167 …	K00001 K00003 K00006 K00013 K00014 K00015 K00016 K00018 K00022 K00024 K00025 K00026 K00030 K00031 K00033 K00036 K00049 K00050 K00052 K00053 K00054 K00057 K00064 K00077 K00082 K00099 K00104 K00105 K00106 K00111 K00112 K00113 K00114 K00116 K00117 K00121 K00128 K00129 K00133 K00134 K00138 K00143 K00145 K00147 K00150 K00161 K00162 K00163 K00164 K00166 K00167 K00210 K00215 K00216 K00218 K00220 K00227 …	267928	Biosynthesis of secondary metabolites
map01062	1	1	1	K02291	K02291	29	Biosynthesis of terpenoids and steroids
map04210	109	18	0.165138	K00922 K01173 K01275 K01353 K01363 K01365 K01366 K01367 K01368 K01371 K01373 K01374 K01375 K01379 K02084 K02158 K02159 K02161 K02162 K02186 K02187 K02308 K02310 K02311 K02373 K02374 K02512 K02539 K02580 K02582 K02649 K02833 K02861 K03156 K03158 K03171 K03172 K03173 K03176 K03237 K03853 K04366 K04368 K04369 K04371 K04374 K04379 K04389 K04390 K04396 K04397 K04398 K04399 K04400 K04402 K04426 K04440 …	K01173 K01275 K01363 K01365 K01366 K01373 K04368 K04426 K04456 K04727 K04959 K06276 K07374 K08568 K08669 K08738 K08860 K10798	1037	Cellular Processes; Cell growth and death;Apoptosis
map04214	56	15	0.267857	K01527 K02084 K02174 K02561 K03175 K03262 K03386 K04361 K04365 K04371 K04374 K04397 K04398 K04404 K04412 K04426 K04427 K04431 K04440 K04448 K04725 K04727 K04728 K05770 K06030 K06640 K07611 K07827 K07870 K08669 K08738 K08791 K08860 K09031 K09428 K09848 K10149 K10586 K10798 K14030 K14034 K16678 K16679 K16686 K16736 K17065 K20008 K20009 K20010 K20014 K20015 K20016 K20017 K20018 K20019 K20216	K03386 K04365 K04412 K04426 K04427 K04727 K05770 K06030 K06640 K08669 K08738 K08860 K10586 K10798 K17065	755	Cellular Processes; Cell growth and death;Apoptosis - fly
map04215	39	3	0.0769231	K02084 K02159 K02161 K02187 K02373 K02561 K02583 K03158 K04397 K04398 K04399 K04440 K04570 K04725 K04726 K08334 K08669 K08731 K08738 K10131 K10132 K10522 K10586 K14021 K16060 K16061 K16341 K16679 K16943 K20008 K20009 K20014 K20016 K20017 K20018 K20094 K20104 K20105 K20106	K08669 K08738 K10586	60	Cellular Processes; Cell growth and death;Apoptosis - multiple species
map04110	107	23	0.214953	K02087 K02089 K02091 K02178 K02180 K02202 K02206 K02209 K02210 K02212 K02213 K02214 K02216 K02365 K02537 K02540 K02541 K02542 K02603 K02604 K02605 K02606 K02607 K02608 K03083 K03094 K03347 K03348 K03349 K03350 K03351 K03352 K03353 K03354 K03355 K03356 K03357 K03358 K03359 K03363 K03364 K03868 K03875 K04377 K04402 K04451 K04498 K04500 K04501 K04503 K04681 K04682 K04683 K04685 K04728 K04802 K05866 …	K02087 K02202 K02206 K02210 K02212 K02216 K02365 K03350 K03353 K03354 K03355 K04498 K06067 K06619 K06631 K06632 K06633 K06636 K06638 K06640 K06641 K06669 K08866	393	Cellular Processes; Cell growth and death;Cell cycle
map04112	31	28	0.903226	K01338 K01358 K02313 K02314 K02488 K02563 K02651 K03531 K03544 K03588 K03589 K03590 K06985 K07716 K11357 K11443 K11749 K13245 K13581 K13582 K13583 K13584 K13585 K13586 K13587 K13588 K13589 K13590 K13591 K13592 K13593	K01338 K01358 K02313 K02314 K02488 K02563 K02651 K03531 K03544 K03588 K03589 K03590 K06985 K07716 K11357 K11443 K11749 K13245 K13581 K13582 K13583 K13584 K13587 K13588 K13589 K13590 K13592 K13593	24148	Cellular Processes; Cell growth and death;Cell cycle - Caulobacter
map04111	122	26	0.213115	K02178 K02179 K02180 K02181 K02209 K02210 K02212 K02213 K02214 K02216 K02219 K02220 K02307 K02309 K02365 K02515 K02516 K02537 K02540 K02541 K02542 K02543 K02544 K02555 K02603 K02604 K02605 K02606 K02607 K02608 K02627 K02646 K02830 K02831 K03085 K03094 K03114 K03347 K03348 K03349 K03350 K03351 K03352 K03353 K03354 K03355 K03356 K03357 K03358 K03359 K03360 K03361 K03363 K03364 K03456 K03868 K04354 …	K02210 K02212 K02216 K02365 K02515 K02831 K03114 K03350 K03353 K03354 K03355 K03360 K04563 K06636 K06641 K06653 K06660 K06665 K06666 K06668 K06669 K06674 K06675 K06683 K08866 K18679	425	Cellular Processes; Cell growth and death;Cell cycle - yeast
map04113	99	22	0.222222	K01768 K02178 K02209 K02210 K02212 K02213 K02214 K02216 K02309 K02365 K02537 K02540 K02541 K02542 K02543 K02544 K02603 K02604 K02605 K02606 K02607 K02608 K02627 K02830 K02831 K03085 K03114 K03348 K03349 K03350 K03351 K03352 K03353 K03354 K03355 K03356 K03357 K03358 K03359 K03363 K03456 K04345 K04382 K04563 K06269 K06628 K06636 K06639 K06646 K06648 K06649 K06650 K06651 K06659 K06660 K06661 K06662 …	K01768 K02210 K02212 K02216 K02365 K02831 K03114 K03350 K03353 K03354 K03355 K04345 K04563 K06269 K06636 K06660 K06669 K06683 K08139 K12761 K12767 K12771	1458	Cellular Processes; Cell growth and death;Meiosis - yeast
map04114	76	18	0.236842	K02087 K02178 K02183 K02206 K02365 K02537 K02602 K03094 K03347 K03348 K03349 K03350 K03351 K03352 K03353 K03354 K03355 K03356 K03357 K03358 K03359 K03362 K03363 K03456 K03868 K04345 K04348 K04367 K04368 K04371 K04373 K04382 K04515 K04526 K04958 K04959 K04960 K05087 K05459 K05861 K05867 K06268 K06269 K06626 K06630 K06631 K06633 K06635 K06636 K06669 K06679 K08041 K08042 K08043 K08044 K08045 K08046 …	K02087 K02206 K02365 K03350 K03353 K03354 K03355 K04345 K04368 K04515 K04959 K06269 K06631 K06633 K06636 K06669 K08048 K11481	277	Cellular Processes; Cell growth and death;Oocyte meiosis
map04115	61	8	0.131148	K01110 K02084 K02087 K02089 K02091 K02159 K02187 K02206 K02216 K03982 K04390 K04398 K04399 K04402 K04451 K04503 K04506 K04596 K04726 K04728 K05459 K05868 K06509 K06621 K06625 K06626 K06640 K06641 K06643 K06644 K07207 K08738 K10127 K10128 K10129 K10130 K10131 K10132 K10133 K10134 K10135 K10136 K10137 K10138 K10139 K10140 K10141 K10142 K10143 K10144 K10145 K10146 K10147 K10148 K10151 K10152 K10808 …	K02087 K02206 K02216 K06640 K06641 K08738 K10133 K10808	179	Cellular Processes; Cell growth and death;p53 signaling pathway
map02030	26	26	1	K00575 K02410 K02416 K02417 K02556 K02557 K03406 K03407 K03408 K03409 K03410 K03411 K03412 K03413 K03414 K03415 K03776 K05874 K05875 K05876 K05877 K10108 K10439 K10540 K12368 K13924	K00575 K02410 K02416 K02417 K02556 K02557 K03406 K03407 K03408 K03409 K03410 K03411 K03412 K03413 K03414 K03415 K03776 K05874 K05875 K05876 K05877 K10108 K10439 K10540 K12368 K13924	30451	Cellular Processes; Cell motility;Bacterial chemotaxis
map02040	37	37	1	K02386 K02387 K02388 K02389 K02390 K02391 K02392 K02393 K02394 K02396 K02397 K02398 K02399 K02400 K02401 K02402 K02403 K02406 K02407 K02408 K02409 K02410 K02411 K02412 K02413 K02414 K02416 K02417 K02418 K02419 K02420 K02421 K02422 K02423 K02556 K02557 K13820	K02386 K02387 K02388 K02389 K02390 K02391 K02392 K02393 K02394 K02396 K02397 K02398 K02399 K02400 K02401 K02402 K02403 K02406 K02407 K02408 K02409 K02410 K02411 K02412 K02413 K02414 K02416 K02417 K02418 K02419 K02420 K02421 K02422 K02423 K02556 K02557 K13820	29522	Cellular Processes; Cell motility;Flagellar assembly
map04810	151	12	0.0794702	K00889 K00907 K00920 K00921 K00922 K01313 K02085 K02649 K02833 K03099 K03914 K03915 K03916 K04129 K04130 K04131 K04132 K04133 K04346 K04347 K04357 K04358 K04359 K04361 K04362 K04363 K04365 K04366 K04367 K04368 K04369 K04371 K04391 K04392 K04393 K04409 K04410 K04438 K04513 K04514 K04526 K04639 K05086 K05089 K05093 K05094 K05095 K05450 K05627 K05692 K05699 K05700 K05704 K05717 K05718 K05719 K05720 …	K00889 K00907 K00921 K03099 K04365 K04368 K04409 K05740 K05742 K05743 K05768 K06269	93	Cellular Processes; Cell motility;Regulation of actin cytoskeleton
map04520	60	4	0.0666667	K02105 K02620 K03097 K03115 K04237 K04361 K04362 K04371 K04388 K04392 K04393 K04427 K04468 K04490 K04491 K04492 K04498 K04500 K04501 K04513 K04527 K04674 K05083 K05087 K05099 K05627 K05689 K05690 K05691 K05692 K05693 K05694 K05695 K05696 K05697 K05698 K05699 K05700 K05701 K05702 K05703 K05704 K05705 K05706 K05707 K05747 K05748 K05753 K06081 K06082 K06083 K06084 K06085 K06086 K06531 K06592 K06593 …	K03097 K04427 K04498 K05695	7	Cellular Processes; Cellular commiunity;Adherens junction
map04510	148	16	0.108108	K00907 K00922 K01110 K02105 K02158 K02161 K02649 K02677 K02833 K03083 K03099 K03853 K03900 K04349 K04353 K04357 K04359 K04361 K04363 K04364 K04365 K04366 K04368 K04371 K04375 K04392 K04393 K04409 K04410 K04437 K04438 K04440 K04448 K04456 K04503 K04513 K04514 K04659 K04725 K05083 K05087 K05089 K05096 K05097 K05098 K05099 K05448 K05449 K05450 K05459 K05460 K05635 K05636 K05637 K05692 K05699 K05700 …	K00907 K02677 K03099 K04349 K04365 K04368 K04409 K04456 K05740 K06236 K06237 K06238 K06269 K06276 K07836 K19719	398	Cellular Processes; Cellular commiunity;Focal adhesion
map04540	59	11	0.186441	K02087 K02677 K02833 K03099 K04141 K04144 K04145 K04157 K04289 K04345 K04357 K04359 K04361 K04363 K04364 K04366 K04368 K04369 K04371 K04420 K04463 K04464 K04603 K04604 K04630 K04632 K04634 K04635 K04958 K04959 K04960 K05089 K05450 K05701 K05704 K05858 K07372 K07373 K07374 K07375 K07376 K07827 K07828 K08041 K08042 K08043 K08044 K08045 K08046 K08047 K08048 K08049 K08959 K12318 K12319 K17386 K19477 …	K02087 K02677 K03099 K04345 K04368 K04463 K04959 K07374 K07376 K08048 K12319	76	Cellular Processes; Cellular commiunity;Gap junction
map04550	108	5	0.0462963	K00182 K00312 K00408 K00444 K00445 K00572 K00714 K00922 K01064 K01357 K01384 K01558 K02085 K02105 K02157 K02235 K02329 K02353 K02354 K02375 K02376 K02432 K02649 K02833 K02842 K03083 K03209 K04362 K04364 K04366 K04368 K04369 K04371 K04377 K04385 K04441 K04447 K04456 K04500 K04501 K04662 K04666 K04667 K04670 K04671 K04673 K04675 K04676 K04680 K04692 K05058 K05060 K05087 K05093 K05094 K05095 K05419 …	K04368 K04441 K04456 K14439 K18491	119	Cellular Processes; Cellular commiunity;Signaling pathways regulating pluripotency of stem cells
map04530	77	6	0.0779221	K01110 K02089 K02105 K02677 K02833 K03097 K03115 K03456 K04237 K04354 K04382 K04393 K04424 K04456 K04513 K04630 K05629 K05631 K05691 K05692 K05699 K05701 K05702 K05704 K05705 K06068 K06069 K06087 K06088 K06089 K06090 K06091 K06092 K06093 K06094 K06095 K06096 K06097 K06098 K06099 K06100 K06101 K06102 K06103 K06104 K06105 K06106 K06107 K06108 K06109 K06110 K06111 K06112 K06735 K06785 K06786 K07827 …	K02677 K03097 K04424 K04456 K10352 K18050	22	Cellular Processes; Cellular commiunity;Tight junction
map04144	177	20	0.112994	K00889 K00909 K00910 K01115 K01528 K02833 K03175 K03176 K03283 K03914 K04141 K04142 K04143 K04175 K04180 K04189 K04237 K04357 K04361 K04363 K04388 K04393 K04439 K04500 K04513 K04644 K04645 K04646 K04674 K04678 K04679 K04705 K04707 K05050 K05068 K05069 K05070 K05084 K05085 K05087 K05090 K05091 K05093 K05094 K05095 K05096 K05098 K05099 K05126 K05632 K05633 K05704 K05737 K05747 K05754 K05755 K05756 …	K00889 K00910 K01115 K03283 K07904 K10591 K12196 K12472 K12486 K12562 K15053 K17917 K18441 K18442 K18443 K18466 K18467 K18468 K19475 K19476	553	Cellular Processes; Transport and catabolism;Endocytosis
map04142	102	39	0.382353	K01052 K01074 K01125 K01132 K01134 K01135 K01136 K01137 K01158 K01186 K01189 K01192 K01195 K01201 K01202 K01204 K01205 K01217 K01275 K01279 K01319 K01363 K01365 K01366 K01368 K01369 K01371 K01373 K01374 K01375 K01379 K01382 K01444 K01565 K02144 K02146 K02154 K02155 K03661 K03662 K04644 K04645 K04646 K04992 K05642 K05656 K06129 K06497 K06501 K06528 K06546 K06562 K06564 K08239 K08565 K08568 K08569 …	K01125 K01132 K01134 K01135 K01136 K01137 K01158 K01186 K01192 K01195 K01201 K01202 K01204 K01205 K01217 K01275 K01279 K01363 K01365 K01366 K01369 K01373 K01444 K01565 K02154 K05642 K05656 K08239 K08568 K10532 K12309 K12316 K12347 K12373 K12381 K12402 K13289 K13444 K14379	7161	Cellular Processes; Transport and catabolism;Lysosome
map04146	72	34	0.472222	K00031 K00106 K00232 K00272 K00273 K00306 K00308 K00477 K00624 K00649 K00659 K00803 K00830 K00869 K01578 K01640 K01796 K01897 K03426 K03781 K04564 K04565 K05675 K05676 K05677 K05678 K05940 K06664 K07513 K07514 K07753 K08726 K08746 K08764 K10214 K11147 K11187 K11517 K11992 K12261 K12405 K12663 K13237 K13239 K13241 K13273 K13279 K13299 K13335 K13336 K13337 K13338 K13339 K13340 K13341 K13342 K13343 …	K00031 K00106 K00232 K00273 K00477 K00624 K00649 K00803 K00830 K00869 K01578 K01640 K01796 K01897 K03426 K03781 K04564 K04565 K05678 K07513 K07753 K08726 K08764 K11147 K11187 K11517 K12261 K12405 K13237 K13273 K13338 K13339 K13342 K13356	5908	Cellular Processes; Transport and catabolism;Peroxisome
map04145	95	10	0.105263	K00914 K00921 K01330 K01365 K01368 K02144 K02145 K02146 K02147 K02148 K02149 K02150 K02151 K02152 K02153 K02154 K02155 K03661 K03662 K03990 K03991 K04391 K04392 K04659 K05653 K05654 K05692 K05719 K06259 K06461 K06463 K06464 K06472 K06481 K06484 K06487 K06493 K06498 K06503 K06513 K06528 K06558 K06560 K06563 K06588 K06751 K06752 K06856 K07342 K07374 K07375 K07887 K07888 K07889 K07897 K07898 K08008 …	K00921 K01365 K02145 K02154 K06560 K07374 K08008 K08054 K08517 K10956	179	Cellular Processes; Transport and catabolism;Phagosome
map04140	24	4	0.166667	K00914 K04526 K04687 K05414 K07198 K08269 K08329 K08330 K08331 K08332 K08333 K08334 K08335 K08336 K08337 K08338 K08339 K08340 K08341 K08342 K08343 K17888 K17889 K17890	K07198 K08269 K08329 K08330	38	Cellular Processes; Transport and catabolism;Regulation of autophagy
map04139	34	13	0.382353	K00889 K02332 K02677 K03097 K03115 K04441 K04464 K07203 K08269 K08294 K08330 K08341 K08955 K09243 K11088 K11227 K11229 K11231 K11233 K11244 K11644 K11841 K17065 K17764 K17765 K17774 K17775 K17800 K17969 K17984 K18191 K19708 K19717 K19718	K00889 K02332 K02677 K03097 K04441 K08269 K08330 K08955 K11229 K11231 K11233 K17065 K19718	206	Cellular Processes; Transport and catabolism;Regulation of mitophagy - yeast
map02010	477	421	0.8826	K01995 K01996 K01997 K01998 K01999 K02000 K02001 K02002 K02006 K02007 K02008 K02009 K02010 K02011 K02012 K02013 K02015 K02016 K02017 K02018 K02020 K02036 K02037 K02038 K02040 K02041 K02042 K02044 K02045 K02046 K02047 K02048 K02062 K02063 K02064 K02065 K02066 K02067 K02071 K02072 K02073 K02193 K02194 K02195 K02196 K02424 K02471 K03523 K05031 K05032 K05033 K05641 K05642 K05643 K05644 K05645 K05646 …	K01995 K01996 K01997 K01998 K01999 K02000 K02001 K02002 K02006 K02007 K02009 K02011 K02012 K02013 K02015 K02016 K02017 K02018 K02020 K02036 K02037 K02038 K02040 K02041 K02042 K02044 K02045 K02046 K02047 K02048 K02062 K02063 K02064 K02065 K02066 K02067 K02071 K02072 K02073 K02193 K02194 K02195 K02196 K02424 K02471 K03523 K05642 K05643 K05648 K05655 K05656 K05657 K05658 K05661 K05662 K05663 K05665 …	108311	Environmental Information Processing; Membrane transport;ABC transporters
map03070	74	72	0.972973	K02452 K02453 K02454 K02455 K02456 K02457 K02458 K02459 K02460 K02461 K02462 K02464 K02465 K03070 K03071 K03072 K03073 K03074 K03075 K03076 K03106 K03110 K03116 K03117 K03118 K03194 K03195 K03196 K03197 K03198 K03199 K03200 K03201 K03202 K03203 K03204 K03205 K03210 K03217 K03219 K03221 K03222 K03223 K03224 K03225 K03226 K03227 K03228 K03229 K03230 K03425 K04056 K04057 K04058 K04059 K11003 K11004 …	K02452 K02453 K02454 K02455 K02456 K02457 K02458 K02459 K02460 K02461 K02462 K02464 K02465 K03070 K03071 K03072 K03073 K03074 K03075 K03076 K03106 K03110 K03116 K03117 K03118 K03194 K03195 K03196 K03197 K03198 K03199 K03200 K03201 K03202 K03203 K03204 K03205 K03210 K03217 K03219 K03221 K03222 K03223 K03224 K03225 K03226 K03227 K03228 K03229 K03230 K03425 K04056 K04058 K04059 K11003 K11004 K11016 …	28196	Environmental Information Processing; Membrane transport;Bacterial secretion system
map02060	91	72	0.791209	K02744 K02745 K02746 K02747 K02749 K02750 K02752 K02753 K02755 K02756 K02757 K02759 K02760 K02761 K02763 K02764 K02765 K02768 K02769 K02770 K02771 K02773 K02774 K02775 K02777 K02778 K02779 K02781 K02782 K02783 K02784 K02786 K02787 K02788 K02790 K02791 K02793 K02794 K02795 K02796 K02798 K02799 K02800 K02802 K02803 K02804 K02806 K02808 K02809 K02810 K02812 K02813 K02814 K02815 K02817 K02818 K02819 …	K02744 K02745 K02746 K02747 K02749 K02752 K02755 K02756 K02759 K02760 K02761 K02763 K02768 K02769 K02770 K02771 K02773 K02774 K02775 K02777 K02778 K02781 K02783 K02784 K02786 K02787 K02790 K02791 K02793 K02794 K02795 K02796 K02798 K02799 K02802 K02806 K02808 K02809 K02810 K02812 K02813 K02814 K02815 K02818 K02819 K02821 K02822 K03475 K08483 K08484 K08485 K10984 K10985 K10986 K11183 K11191 K11194 …	11251	Environmental Information Processing; Membrane transport;Phosphotransferase system (PTS)
map04152	82	20	0.243902	K00021 K00507 K00665 K00693 K00850 K00922 K01084 K01103 K01578 K01596 K02649 K03234 K03456 K03841 K04135 K04354 K04382 K04427 K04456 K04503 K04526 K04527 K04688 K05031 K05062 K05087 K05424 K05459 K05870 K06259 K06276 K06627 K07187 K07188 K07191 K07197 K07198 K07199 K07200 K07201 K07202 K07203 K07204 K07205 K07206 K07207 K07208 K07292 K07296 K07297 K07298 K07359 K07877 K07881 K07901 K07903 K07905 …	K00507 K00693 K00850 K01578 K01596 K03234 K03841 K04427 K04456 K04688 K06276 K07188 K07191 K07198 K07199 K07297 K07298 K07359 K11262 K19029	3959	Environmental Information Processing; Signal transduction;AMPK signaling pathway
map04020	141	14	0.0992908	K00871 K00907 K00911 K01116 K01242 K02183 K02677 K03914 K03915 K03916 K04129 K04130 K04131 K04133 K04135 K04136 K04137 K04141 K04142 K04143 K04144 K04149 K04150 K04157 K04160 K04161 K04162 K04163 K04166 K04169 K04194 K04195 K04197 K04198 K04211 K04222 K04223 K04224 K04226 K04227 K04229 K04248 K04258 K04260 K04262 K04264 K04266 K04267 K04279 K04282 K04297 K04322 K04323 K04344 K04345 K04348 K04361 …	K00871 K00907 K02677 K04345 K04515 K04718 K04959 K04962 K05849 K05850 K05853 K05869 K07190 K08048	294	Environmental Information Processing; Signal transduction;Calcium signaling pathway
map04024	146	20	0.136986	K00232 K00922 K01115 K01538 K01539 K01540 K02158 K02183 K02580 K02649 K03914 K04129 K04130 K04141 K04142 K04144 K04145 K04153 K04160 K04162 K04197 K04200 K04204 K04217 K04218 K04221 K04229 K04247 K04249 K04259 K04260 K04265 K04266 K04284 K04328 K04345 K04351 K04353 K04355 K04365 K04366 K04368 K04369 K04371 K04379 K04392 K04409 K04440 K04446 K04448 K04456 K04498 K04513 K04514 K04515 K04580 K04581 …	K00232 K01115 K04345 K04365 K04368 K04409 K04456 K04498 K04515 K04962 K05673 K05742 K05850 K05869 K06269 K07188 K07836 K08048 K12323 K13293	483	Environmental Information Processing; Signal transduction;cAMP signaling pathway
map04022	117	13	0.111111	K00907 K00922 K01538 K01539 K01540 K02158 K02183 K02649 K03121 K03916 K04135 K04136 K04137 K04138 K04139 K04140 K04141 K04142 K04143 K04166 K04197 K04198 K04213 K04265 K04268 K04346 K04348 K04366 K04368 K04369 K04371 K04374 K04378 K04446 K04450 K04454 K04456 K04513 K04514 K04526 K04527 K04630 K04634 K04635 K04639 K04850 K04851 K04853 K04857 K04936 K04937 K04938 K04939 K04941 K04948 K04952 K04958 …	K00907 K04368 K04456 K04959 K05849 K05850 K05853 K06269 K07376 K08048 K12319 K12323 K18050	238	Environmental Information Processing; Signal transduction;cGMP-PKG signaling pathway
map04012	68	9	0.132353	K00922 K01116 K02158 K02649 K02677 K02833 K03083 K03099 K04357 K04361 K04364 K04365 K04366 K04368 K04369 K04371 K04375 K04377 K04409 K04410 K04430 K04431 K04438 K04440 K04448 K04456 K04515 K04688 K04707 K05083 K05084 K05085 K05455 K05456 K05457 K05458 K05704 K05725 K05733 K05734 K05735 K05736 K05859 K06279 K06619 K06624 K06625 K07203 K07205 K07365 K07827 K07828 K08523 K08774 K08845 K08887 K09593 …	K02677 K03099 K04365 K04368 K04409 K04456 K04515 K04688 K06619	97	Environmental Information Processing; Signal transduction;ErbB signaling pathway
map04068	100	23	0.23	K00922 K01084 K01110 K01596 K02206 K02649 K02833 K03099 K03781 K03875 K04288 K04293 K04357 K04361 K04364 K04365 K04366 K04368 K04369 K04371 K04388 K04389 K04402 K04411 K04440 K04441 K04456 K04467 K04468 K04498 K04500 K04501 K04503 K04526 K04527 K04564 K04603 K04674 K04685 K04692 K04721 K04728 K05072 K05087 K05405 K05443 K05459 K05868 K06276 K06623 K06624 K06625 K06631 K06643 K07187 K07191 K07198 …	K01596 K02206 K03099 K03781 K04365 K04368 K04411 K04441 K04456 K04498 K04564 K06276 K06631 K07191 K07198 K07199 K07298 K08863 K11431 K11434 K13302 K13303 K13304	1243	Environmental Information Processing; Signal transduction;FoxO signaling pathway
map04340	36	2	0.0555556	K00910 K02161 K03083 K03347 K03362 K03869 K04345 K04439 K04503 K04678 K06225 K06226 K06229 K06230 K06231 K06232 K06233 K08439 K08957 K08958 K08959 K08960 K10151 K10394 K10523 K11101 K11988 K11989 K11990 K16797 K16798 K18806 K19605 K19608 K20020 K20033	K00910 K04345	14	Environmental Information Processing; Signal transduction;Hedgehog signaling pathway
map04341	24	2	0.0833333	K03083 K03094 K03347 K03362 K03868 K03869 K04345 K04662 K04678 K06224 K06225 K06226 K06227 K06228 K06229 K08291 K08957 K08958 K08960 K09319 K10523 K16799 K20244 K20245	K04345 K06228	52	Environmental Information Processing; Signal transduction;Hedgehog signaling pathway - fly
map04066	71	13	0.183099	K00134 K00161 K00162 K00844 K00922 K01103 K01116 K01689 K02161 K02580 K02649 K02677 K02991 K03159 K03259 K03868 K03870 K03871 K03872 K03873 K03982 K04357 K04361 K04368 K04369 K04371 K04372 K04456 K04498 K04515 K04526 K04527 K04687 K04688 K04692 K04735 K05055 K05083 K05087 K05096 K05121 K05132 K05133 K05405 K05437 K05448 K05459 K05465 K05466 K05467 K05859 K06503 K06624 K06625 K07203 K07205 K07299 …	K00134 K00161 K00162 K00844 K01689 K02677 K04368 K04456 K04498 K04515 K04688 K07299 K08008	3180	Environmental Information Processing; Signal transduction;HIF-1 signaling pathway
map04390	109	2	0.0183486	K00182 K00312 K00408 K00444 K00445 K00572 K00714 K01064 K01357 K01384 K01558 K02085 K02105 K02157 K02235 K02329 K02353 K02354 K02375 K02376 K02432 K02620 K02842 K03083 K03209 K03362 K03456 K03982 K04237 K04354 K04377 K04382 K04385 K04388 K04412 K04490 K04491 K04492 K04500 K04501 K04503 K04662 K04663 K04664 K04665 K04671 K04673 K04674 K04676 K04680 K05689 K05691 K05692 K05706 K06069 K06091 K06092 …	K04412 K06269	2	Environmental Information Processing; Signal transduction;Hippo signaling pathway
map04391	52	1	0.0192308	K02306 K03209 K03456 K04237 K04354 K04377 K04382 K04412 K04440 K04676 K05628 K05692 K06069 K06091 K06093 K06094 K06095 K06626 K06630 K06685 K08791 K08960 K09236 K09448 K09851 K10149 K12076 K16175 K16197 K16507 K16669 K16672 K16673 K16674 K16675 K16676 K16677 K16678 K16679 K16680 K16681 K16682 K16683 K16684 K16685 K16686 K16687 K16688 K16689 K16690 K16691 K16736	K04412	1	Environmental Information Processing; Signal transduction;Hippo signaling pathway - fly
map04392	25	5	0.2	K02218 K04409 K04412 K06683 K06684 K06685 K08791 K08960 K09448 K09850 K09851 K09854 K16507 K16669 K16682 K16683 K16684 K16685 K16686 K16687 K16820 K16821 K16822 K20236 K20237	K02218 K04409 K04412 K06683 K20237	108	Environmental Information Processing; Signal transduction;Hippo signaling pathway -multiple species
map04630	129	3	0.0232558	K00157 K00922 K02161 K02539 K02649 K02833 K03099 K04364 K04366 K04377 K04447 K04456 K04498 K04503 K04570 K04687 K04692 K04693 K04694 K04695 K04696 K04697 K04698 K04699 K04701 K04702 K04705 K04706 K04736 K04737 K04738 K05055 K05056 K05057 K05058 K05059 K05060 K05061 K05062 K05063 K05064 K05065 K05066 K05067 K05068 K05069 K05070 K05071 K05072 K05073 K05074 K05075 K05076 K05077 K05078 K05079 K05080 …	K03099 K04456 K04498	22	Environmental Information Processing; Signal transduction;Jak-STAT signaling pathway
map04010	191	20	0.104712	K02187 K02308 K02580 K02582 K02677 K02833 K03099 K03156 K03158 K03173 K03175 K03176 K03283 K04344 K04345 K04346 K04347 K04348 K04349 K04350 K04352 K04353 K04355 K04356 K04357 K04358 K04359 K04360 K04361 K04362 K04363 K04364 K04365 K04366 K04367 K04368 K04369 K04370 K04371 K04372 K04373 K04374 K04375 K04376 K04377 K04378 K04379 K04380 K04381 K04383 K04386 K04387 K04388 K04389 K04390 K04391 K04392 …	K02677 K03099 K03283 K04345 K04349 K04365 K04368 K04409 K04411 K04412 K04421 K04424 K04426 K04427 K04441 K04445 K04456 K04460 K04463 K07836	216	Environmental Information Processing; Signal transduction;MAPK signaling pathway
map04013	84	11	0.130952	K02104 K02447 K02678 K03099 K03175 K03211 K04352 K04361 K04364 K04365 K04368 K04371 K04382 K04392 K04404 K04417 K04426 K04427 K04428 K04430 K04431 K04432 K04440 K04441 K04448 K04450 K04461 K04497 K04506 K04508 K04564 K04623 K04662 K05088 K05704 K05759 K06279 K06689 K07293 K07364 K07827 K08545 K08601 K08840 K08892 K09031 K09237 K09260 K10176 K12377 K12378 K12379 K12380 K13411 K13578 K14290 K16197 …	K03099 K04365 K04368 K04426 K04427 K04441 K04508 K04564 K08892 K14290 K20235	641	Environmental Information Processing; Signal transduction;MAPK signaling pathway - fly
map04011	90	26	0.288889	K00006 K00706 K00888 K00889 K01383 K02218 K02220 K02515 K02516 K02555 K02677 K03085 K03114 K03781 K04371 K04393 K04409 K04441 K04464 K04513 K04536 K04563 K04627 K06009 K06276 K06630 K06648 K06649 K06650 K06651 K06652 K06665 K06666 K07973 K08294 K09051 K09265 K09448 K09468 K10591 K11213 K11215 K11226 K11227 K11228 K11229 K11230 K11231 K11232 K11233 K11234 K11235 K11236 K11237 K11238 K11239 K11240 …	K00006 K00706 K00888 K00889 K02218 K02515 K02677 K03114 K03781 K04409 K04441 K04563 K06276 K06665 K06666 K10591 K11226 K11228 K11229 K11231 K11233 K11238 K17741 K19833 K19846 K19849	451	Environmental Information Processing; Signal transduction;MAPK signaling pathway - yeast
map04150	113	16	0.141593	K00182 K00312 K00408 K00444 K00445 K00572 K00714 K00922 K01064 K01110 K01357 K01384 K01558 K02144 K02145 K02147 K02148 K02149 K02150 K02151 K02152 K02235 K02329 K02353 K02354 K02375 K02376 K02432 K02649 K02677 K02833 K02842 K02991 K03068 K03083 K03099 K03156 K03158 K03209 K03258 K03259 K03875 K04364 K04365 K04366 K04368 K04369 K04370 K04371 K04373 K04456 K04467 K04513 K04526 K04527 K04688 K04690 …	K02145 K02677 K03099 K04365 K04368 K04456 K04688 K06276 K07198 K07298 K08269 K13302 K20403 K20404 K20406 K20409	134	Environmental Information Processing; Signal transduction;mTOR signaling pathway
map04064	87	2	0.0229885	K01116 K01348 K02161 K02162 K02580 K02861 K03097 K03115 K03156 K03157 K03158 K03159 K03160 K03161 K03171 K03172 K03173 K03174 K03175 K04386 K04391 K04403 K04404 K04427 K04466 K04467 K04469 K04519 K04570 K04724 K04725 K04728 K04729 K04730 K04733 K04734 K04735 K05147 K05151 K05399 K05400 K05403 K05409 K05468 K05473 K05476 K05477 K05512 K05842 K05854 K05855 K05856 K05859 K06490 K06527 K06856 K07209 …	K03097 K04427	4	Environmental Information Processing; Signal transduction;NF-kappa B signaling pathway
map04330	28	5	0.178571	K02353 K02599 K04496 K04497 K04498 K04505 K04522 K05948 K06051 K06052 K06053 K06054 K06055 K06056 K06057 K06058 K06059 K06060 K06061 K06062 K06063 K06064 K06065 K06066 K06067 K06170 K06171 K06172	K02599 K04496 K04498 K06063 K06067	67	Environmental Information Processing; Signal transduction;Notch signaling pathway
map04070	53	11	0.207547	K00888 K00889 K00901 K00911 K00913 K00914 K00915 K00920 K00921 K00922 K00923 K00981 K00999 K01092 K01099 K01106 K01107 K01108 K01109 K01110 K01116 K02183 K02649 K02677 K03084 K04958 K04959 K04960 K05857 K05858 K05859 K05860 K05861 K07756 K10047 K10572 K13024 K13084 K13711 K15422 K15759 K15909 K18081 K18082 K18083 K18086 K18649 K19662 K19663 K19786 K19801 K20278 K20279	K00888 K00889 K00901 K00921 K00981 K01092 K02677 K04959 K10047 K18649 K20279	2211	Environmental Information Processing; Signal transduction;Phosphatidylinositol signaling system
map04072	99	11	0.111111	K00889 K00901 K00922 K01080 K01115 K01116 K01528 K02649 K02677 K02833 K03099 K03914 K04166 K04175 K04226 K04227 K04228 K04262 K04273 K04275 K04289 K04291 K04294 K04346 K04351 K04357 K04359 K04361 K04363 K04364 K04366 K04368 K04369 K04371 K04456 K04513 K04526 K04527 K04603 K04604 K04605 K04607 K04608 K04632 K04639 K05050 K05089 K05091 K05242 K05450 K05461 K05703 K05855 K05858 K05859 K05871 K06279 …	K00889 K00901 K01115 K02677 K03099 K04368 K04456 K08048 K13509 K13523 K18441	400	Environmental Information Processing; Signal transduction;Phospholipase D signaling pathway
map04151	240	21	0.0875	K00693 K00922 K01084 K01110 K01596 K02089 K02091 K02158 K02161 K02206 K02539 K02580 K02582 K02583 K02649 K02677 K02833 K02991 K03083 K03099 K03258 K03259 K03456 K03900 K03914 K04079 K04129 K04130 K04273 K04275 K04289 K04291 K04294 K04347 K04354 K04357 K04358 K04359 K04361 K04362 K04363 K04364 K04366 K04368 K04369 K04371 K04374 K04377 K04382 K04389 K04392 K04399 K04447 K04450 K04451 K04456 K04465 …	K00693 K01596 K02206 K02677 K03099 K04079 K04368 K04456 K04688 K06236 K06237 K06238 K06276 K07198 K07298 K09420 K09487 K13302 K13303 K13304 K19719	3239	Environmental Information Processing; Signal transduction;PI3K-Akt signaling pathway
map04075	45	2	0.0444444	K12126 K13415 K13416 K13422 K13449 K13463 K13464 K13946 K14431 K14432 K14484 K14485 K14486 K14487 K14488 K14489 K14490 K14491 K14492 K14493 K14494 K14495 K14496 K14497 K14498 K14499 K14500 K14501 K14502 K14503 K14504 K14505 K14506 K14507 K14508 K14509 K14510 K14511 K14512 K14513 K14514 K14515 K14516 K14517 K16189	K14487 K14515	74	Environmental Information Processing; Signal transduction;Plant hormone signal transduction
map04015	156	7	0.0448718	K00922 K01116 K02105 K02183 K02582 K02583 K02649 K02677 K02833 K03914 K04145 K04172 K04236 K04237 K04266 K04267 K04270 K04275 K04277 K04289 K04291 K04294 K04351 K04353 K04357 K04358 K04359 K04361 K04362 K04363 K04365 K04366 K04368 K04369 K04371 K04392 K04393 K04432 K04433 K04438 K04441 K04456 K04513 K04526 K04527 K04534 K04630 K04632 K04634 K04680 K05087 K05089 K05090 K05091 K05093 K05094 K05095 …	K02677 K04365 K04368 K04441 K04456 K07836 K08048	23	Environmental Information Processing; Signal transduction;Rap1 signaling pathway
map04014	167	12	0.0718563	K00922 K01047 K01115 K01116 K02158 K02183 K02580 K02582 K02583 K02649 K02677 K02678 K02833 K03099 K04163 K04345 K04347 K04349 K04350 K04352 K04353 K04357 K04358 K04359 K04361 K04362 K04363 K04364 K04366 K04368 K04369 K04371 K04375 K04389 K04392 K04393 K04409 K04410 K04411 K04440 K04456 K04467 K04513 K04526 K04527 K04536 K04537 K04538 K04539 K04540 K04541 K04542 K04543 K04544 K04545 K04546 K04547 …	K01115 K02677 K03099 K04345 K04349 K04368 K04409 K04411 K04456 K06619 K07836 K19613	267	Environmental Information Processing; Signal transduction;Ras signaling pathway
map04071	78	13	0.166667	K00654 K00922 K01110 K01115 K01379 K01441 K01634 K02159 K02161 K02580 K02649 K02677 K02833 K03156 K03158 K03171 K03173 K03456 K03916 K04213 K04265 K04268 K04288 K04290 K04292 K04293 K04295 K04346 K04354 K04366 K04368 K04369 K04371 K04382 K04392 K04426 K04440 K04441 K04451 K04456 K04513 K04514 K04630 K04634 K04639 K04710 K04712 K04714 K04716 K04717 K04718 K04726 K04735 K05665 K05703 K05858 K06276 …	K00654 K01115 K01634 K02677 K04368 K04426 K04441 K04456 K04718 K05665 K06276 K12349 K18050	312	Environmental Information Processing; Signal transduction;Sphingolipid signaling pathway
map04350	69	2	0.0289855	K03094 K03156 K03347 K03456 K03868 K04371 K04377 K04382 K04388 K04498 K04500 K04501 K04513 K04514 K04657 K04658 K04660 K04661 K04662 K04663 K04664 K04665 K04666 K04667 K04668 K04670 K04671 K04672 K04673 K04674 K04675 K04676 K04677 K04678 K04679 K04680 K04681 K04682 K04683 K04684 K04685 K04686 K04687 K04688 K10162 K13375 K13376 K13377 K13567 K13568 K13578 K13596 K16620 K16621 K16622 K16790 K16791 …	K04498 K04688	21	Environmental Information Processing; Signal transduction;TGF-beta signaling pathway
map04668	87	7	0.0804598	K00922 K01394 K01403 K02187 K02373 K02580 K02649 K02861 K03156 K03158 K03171 K03172 K03173 K03174 K04368 K04371 K04374 K04379 K04390 K04397 K04398 K04400 K04403 K04404 K04415 K04426 K04427 K04430 K04431 K04432 K04433 K04440 K04441 K04445 K04448 K04450 K04456 K04466 K04467 K04519 K04696 K04724 K04734 K04735 K05141 K05173 K05405 K05419 K05427 K05433 K05453 K05468 K05505 K05508 K05632 K05870 K06490 …	K04368 K04426 K04427 K04441 K04445 K04456 K17065	43	Environmental Information Processing; Signal transduction;TNF signaling pathway
map02020	469	431	0.918977	K00027 K00066 K00244 K00245 K00246 K00247 K00370 K00371 K00373 K00374 K00404 K00405 K00406 K00407 K00410 K00411 K00412 K00413 K00425 K00426 K00494 K00575 K00626 K00689 K00692 K00990 K01034 K01035 K01077 K01113 K01467 K01545 K01546 K01547 K01548 K01643 K01644 K01646 K01910 K01915 K02040 K02106 K02252 K02253 K02259 K02313 K02402 K02403 K02405 K02406 K02487 K02488 K02489 K02490 K02491 K02556 K02584 …	K00027 K00066 K00244 K00245 K00246 K00247 K00370 K00371 K00373 K00374 K00404 K00405 K00406 K00407 K00411 K00412 K00413 K00425 K00426 K00494 K00575 K00626 K00689 K00692 K00990 K01034 K01035 K01077 K01113 K01467 K01546 K01547 K01548 K01643 K01644 K01646 K01910 K01915 K02040 K02106 K02259 K02313 K02402 K02403 K02405 K02406 K02487 K02488 K02489 K02490 K02491 K02556 K02584 K02650 K02657 K02658 K02659 …	144263	Environmental Information Processing; Signal transduction;Two-component system
map04370	39	5	0.128205	K00922 K01116 K02158 K02649 K02677 K02833 K04348 K04366 K04368 K04369 K04371 K04392 K04393 K04399 K04441 K04443 K04444 K04455 K04456 K04718 K05098 K05448 K05704 K05725 K05760 K05859 K06268 K07827 K07828 K07860 K07861 K08273 K11987 K13242 K16342 K17332 K17447 K19662 K19663	K02677 K04368 K04441 K04456 K04718	38	Environmental Information Processing; Signal transduction;VEGF signaling pathway
map04310	103	10	0.0970874	K00181 K00182 K00312 K00408 K00444 K00445 K00572 K00714 K01064 K01357 K01384 K01397 K01558 K01645 K01691 K02085 K02105 K02157 K02165 K02166 K02176 K02185 K02222 K02235 K02306 K02329 K02353 K02354 K02375 K02376 K02432 K02620 K02677 K02842 K03068 K03069 K03083 K03094 K03096 K03097 K03115 K03209 K03213 K03344 K03345 K03347 K03362 K03868 K04345 K04348 K04377 K04385 K04392 K04427 K04440 K04446 K04448 …	K02677 K03097 K04345 K04427 K04496 K04498 K04499 K04508 K04515 K19626	84	Environmental Information Processing; Signal transduction;Wnt signaling pathway
map04514	99	1	0.010101	K03160 K03161 K05412 K05413 K05689 K05693 K05695 K05718 K05719 K06081 K06087 K06088 K06089 K06257 K06449 K06454 K06456 K06458 K06459 K06461 K06464 K06467 K06470 K06471 K06474 K06477 K06478 K06483 K06485 K06486 K06487 K06490 K06491 K06492 K06494 K06495 K06496 K06520 K06523 K06527 K06531 K06533 K06538 K06539 K06544 K06547 K06548 K06550 K06567 K06584 K06585 K06590 K06591 K06592 K06708 K06710 K06713 …	K05695	1	Environmental Information Processing; Signaling molecules and interaction;Cell adhesion molecules (CAMs)
map04512	60	4	0.0666667	K03900 K04659 K05635 K05636 K05637 K05717 K05719 K06236 K06237 K06238 K06240 K06241 K06243 K06244 K06245 K06246 K06247 K06248 K06249 K06250 K06251 K06252 K06253 K06254 K06255 K06256 K06257 K06258 K06259 K06260 K06261 K06262 K06263 K06264 K06265 K06266 K06267 K06476 K06480 K06481 K06482 K06483 K06484 K06485 K06487 K06493 K06525 K06583 K06584 K06585 K06586 K06587 K06588 K06589 K06590 K06591 K08131 …	K06236 K06237 K06238 K19719	319	Environmental Information Processing; Signaling molecules and interaction;ECM-receptor interaction
map04080	252	2	0.00793651	K01312 K01313 K01315 K01319 K01352 K03914 K03915 K03916 K04009 K04010 K04129 K04130 K04131 K04132 K04133 K04134 K04135 K04136 K04137 K04138 K04139 K04140 K04141 K04142 K04143 K04144 K04145 K04146 K04147 K04148 K04149 K04150 K04151 K04152 K04153 K04157 K04160 K04161 K04162 K04163 K04166 K04167 K04168 K04169 K04170 K04172 K04173 K04174 K04194 K04195 K04196 K04197 K04198 K04199 K04200 K04201 K04202 …	K01312 K05770	240	Environmental Information Processing; Signaling molecules and interaction;Neuroactive ligand-receptor interaction
map03050	48	13	0.270833	K02725 K02726 K02727 K02728 K02729 K02730 K02731 K02732 K02733 K02734 K02735 K02736 K02737 K02738 K02739 K02740 K02741 K03028 K03029 K03030 K03031 K03032 K03033 K03035 K03036 K03037 K03038 K03039 K03061 K03062 K03063 K03064 K03065 K03066 K03420 K03432 K03433 K04687 K06691 K06696 K06697 K06698 K06699 K06700 K10881 K11598 K11599 K13527	K02726 K02727 K03030 K03032 K03061 K03062 K03063 K03064 K03065 K03066 K03420 K06699 K13527	308	Genetic Information Processing; Folding, sorting and degradation;Proteasome
map03060	39	24	0.615385	K01983 K03070 K03071 K03072 K03073 K03074 K03075 K03076 K03100 K03101 K03104 K03105 K03106 K03107 K03108 K03109 K03110 K03116 K03117 K03118 K03210 K03217 K03425 K07342 K09481 K09490 K09540 K09647 K09648 K10956 K12257 K12272 K12275 K12946 K12947 K12948 K13280 K13301 K13431	K03070 K03071 K03072 K03073 K03074 K03075 K03076 K03100 K03101 K03106 K03110 K03116 K03117 K03118 K03210 K03217 K03425 K09490 K09540 K10956 K12257 K13280 K13301 K13431	20510	Genetic Information Processing; Folding, sorting and degradation;Protein export
map04141	140	38	0.271429	K00730 K01228 K01230 K01367 K01456 K02159 K02161 K03094 K03173 K03237 K03283 K03347 K03853 K03868 K04079 K04374 K04426 K04431 K04440 K04452 K04523 K04554 K04555 K04556 K04571 K04741 K05546 K05638 K06689 K07151 K07342 K07765 K07953 K08054 K08056 K08057 K08288 K08653 K08852 K08860 K09027 K09049 K09054 K09481 K09485 K09486 K09487 K09490 K09502 K09503 K09507 K09508 K09517 K09518 K09521 K09523 K09525 …	K01228 K01230 K01456 K03283 K04079 K04426 K05546 K07151 K08054 K08653 K08860 K09485 K09486 K09487 K09490 K09502 K09503 K09507 K09517 K09523 K09540 K09561 K09580 K09584 K10080 K10956 K13525 K13984 K13993 K14002 K14003 K14005 K14007 K14012 K14015 K14026 K16195 K16196	5678	Genetic Information Processing; Folding, sorting and degradation;Protein processing in endoplasmic reticulum
map03018	78	40	0.512821	K00850 K00937 K00962 K00970 K01148 K01689 K03514 K03628 K03654 K03666 K03678 K03679 K03681 K03732 K04043 K04077 K05592 K07573 K08300 K08311 K10643 K11600 K11927 K12571 K12572 K12573 K12574 K12580 K12581 K12584 K12585 K12586 K12587 K12589 K12590 K12591 K12592 K12593 K12594 K12595 K12596 K12597 K12598 K12599 K12600 K12601 K12602 K12603 K12604 K12605 K12606 K12607 K12608 K12609 K12610 K12611 K12612 …	K00850 K00937 K00962 K00970 K01689 K03628 K03654 K03666 K03679 K03732 K04043 K04077 K05592 K07573 K08300 K08311 K11600 K11927 K12573 K12574 K12581 K12585 K12586 K12590 K12591 K12598 K12599 K12600 K12602 K12603 K12604 K12606 K12614 K12615 K12617 K12618 K12619 K13126 K18681 K18682	24960	Genetic Information Processing; Folding, sorting and degradation;RNA degradation
map04130	34	1	0.0294118	K04560 K08486 K08487 K08488 K08489 K08490 K08491 K08492 K08493 K08495 K08496 K08497 K08498 K08499 K08500 K08501 K08502 K08503 K08504 K08505 K08506 K08507 K08508 K08509 K08510 K08512 K08513 K08514 K08515 K08516 K08517 K13502 K13504 K13505	K08517	1	Genetic Information Processing; Folding, sorting and degradation;SNARE interactions in vesicular transport
map04122	21	19	0.904762	K00566 K01011 K03148 K03151 K03154 K03635 K03636 K03637 K03639 K03831 K04085 K04487 K07235 K07236 K07237 K11179 K11996 K12161 K14168 K14169 K14171	K00566 K01011 K03148 K03151 K03154 K03635 K03636 K03637 K03639 K03831 K04085 K04487 K07235 K07236 K07237 K11179 K11996 K14168 K14171	10329	Genetic Information Processing; Folding, sorting and degradation;Sulfur relay system
map04120	125	20	0.16	K02207 K03094 K03175 K03178 K03347 K03348 K03349 K03350 K03351 K03352 K03353 K03354 K03355 K03356 K03357 K03358 K03359 K03360 K03361 K03362 K03363 K03364 K03868 K03869 K03870 K03871 K03872 K03873 K03875 K03876 K04416 K04506 K04552 K04553 K04554 K04555 K04556 K04649 K04678 K04694 K04696 K04706 K04707 K04725 K05630 K05632 K05633 K06643 K06688 K06689 K07868 K08285 K09561 K10054 K10099 K10140 K10143 …	K03178 K03350 K03353 K03354 K03355 K03360 K09561 K10582 K10586 K10590 K10591 K10592 K10595 K10598 K10599 K10610 K10615 K10684 K10685 K10686	462	Genetic Information Processing; Folding, sorting and degradation;Ubiquitin mediated proteolysis
map03410	40	22	0.55	K01142 K01151 K01246 K01247 K01972 K02324 K02325 K02326 K02327 K02328 K02330 K02335 K03504 K03505 K03506 K03512 K03575 K03648 K03649 K03652 K03660 K04799 K04802 K05522 K07462 K10563 K10567 K10568 K10569 K10747 K10771 K10772 K10773 K10776 K10798 K10800 K10801 K10802 K10803 K13529	K01142 K01151 K01246 K01972 K02327 K02328 K02335 K03575 K03648 K03649 K03652 K03660 K05522 K07462 K10563 K10747 K10771 K10772 K10773 K10798 K10800 K13529	18118	Genetic Information Processing; Replication and repair;Base excision repair
map03030	59	37	0.627119	K01972 K02209 K02210 K02212 K02314 K02316 K02319 K02320 K02321 K02322 K02323 K02324 K02325 K02326 K02327 K02328 K02335 K02337 K02338 K02339 K02340 K02341 K02342 K02343 K02344 K02345 K02540 K02541 K02542 K02683 K02684 K02685 K03111 K03469 K03470 K03471 K03504 K03505 K03506 K03763 K04799 K04800 K04801 K04802 K07466 K10726 K10739 K10740 K10741 K10742 K10743 K10744 K10745 K10747 K10754 K10755 K10756 …	K01972 K02210 K02212 K02314 K02316 K02319 K02320 K02323 K02327 K02328 K02335 K02337 K02338 K02339 K02340 K02341 K02342 K02343 K02344 K02345 K03111 K03469 K03470 K03471 K03763 K04800 K04801 K07466 K10726 K10739 K10742 K10743 K10747 K10754 K10755 K10756 K14159	33536	Genetic Information Processing; Replication and repair;DNA replication
map03460	54	19	0.351852	K02350 K03165 K03508 K03509 K03510 K03511 K03515 K04482 K06054 K06640 K07466 K08734 K08775 K08991 K10484 K10605 K10606 K10739 K10740 K10741 K10848 K10849 K10858 K10870 K10882 K10883 K10888 K10889 K10890 K10891 K10892 K10893 K10894 K10895 K10896 K10897 K10898 K10901 K10905 K10990 K10993 K11137 K11511 K11832 K13960 K15078 K15079 K15360 K15361 K15362 K15363 K15364 K15365 K16618	K03165 K03509 K03510 K03511 K03515 K04482 K06640 K07466 K08734 K10739 K10848 K10858 K10896 K10901 K15078 K15361 K15362 K15363 K16618	643	Genetic Information Processing; Replication and repair;Fanconi anemia pathway
map03440	60	42	0.7	K01159 K02317 K02327 K02328 K02335 K02337 K02338 K02339 K02340 K02341 K02342 K02343 K02344 K02345 K02686 K03111 K03165 K03504 K03505 K03550 K03551 K03553 K03581 K03582 K03583 K03584 K03629 K03655 K03763 K04066 K04067 K04482 K06187 K07462 K07466 K08775 K08991 K10739 K10740 K10741 K10865 K10866 K10867 K10868 K10869 K10870 K10871 K10873 K10875 K10877 K10879 K10880 K10881 K10882 K10901 K10957 K10958 …	K01159 K02317 K02327 K02328 K02335 K02337 K02338 K02339 K02340 K02341 K02342 K02343 K02344 K02345 K02686 K03111 K03165 K03550 K03551 K03553 K03581 K03582 K03583 K03584 K03629 K03655 K03763 K04066 K04067 K04482 K06187 K07462 K07466 K10739 K10865 K10866 K10867 K10873 K10875 K10877 K10901 K14159	43753	Genetic Information Processing; Replication and repair;Homologous recombination
map03430	44	38	0.863636	K01141 K01972 K02327 K02328 K02337 K02338 K02339 K02340 K02341 K02342 K02343 K02344 K02345 K03111 K03504 K03505 K03555 K03572 K03573 K03601 K03602 K03657 K03763 K04802 K06223 K07456 K07462 K07466 K08734 K08735 K08736 K08737 K08739 K10739 K10740 K10741 K10746 K10747 K10754 K10755 K10756 K10857 K10858 K14159	K01141 K01972 K02327 K02328 K02337 K02338 K02339 K02340 K02341 K02342 K02343 K02344 K02345 K03111 K03555 K03572 K03573 K03601 K03602 K03657 K03763 K06223 K07456 K07462 K07466 K08734 K08735 K08736 K08737 K08739 K10739 K10747 K10754 K10755 K10756 K10857 K10858 K14159	42462	Genetic Information Processing; Replication and repair;Mismatch repair
map03450	19	5	0.263158	K00977 K01971 K03512 K03513 K04799 K06642 K10777 K10865 K10866 K10868 K10884 K10885 K10886 K10887 K10979 K10980 K10981 K10982 K10983	K01971 K10777 K10865 K10866 K10979	316	Genetic Information Processing; Replication and repair;Non-homologous end-joining
map03420	47	23	0.489362	K01972 K02202 K02324 K02325 K02326 K02327 K02328 K02335 K03141 K03142 K03143 K03144 K03504 K03505 K03506 K03657 K03701 K03702 K03703 K03723 K03868 K04802 K06634 K07466 K10140 K10570 K10609 K10610 K10739 K10740 K10741 K10747 K10754 K10755 K10756 K10838 K10839 K10840 K10841 K10842 K10843 K10844 K10845 K10846 K10847 K10848 K10849	K01972 K02202 K02327 K02328 K02335 K03142 K03657 K03701 K03702 K03703 K03723 K07466 K10610 K10739 K10747 K10754 K10755 K10756 K10838 K10841 K10843 K10844 K10848	25372	Genetic Information Processing; Replication and repair;Nucleotide excision repair
map03022	35	7	0.2	K02202 K03120 K03121 K03122 K03123 K03124 K03125 K03126 K03127 K03128 K03129 K03130 K03131 K03132 K03133 K03134 K03135 K03136 K03137 K03138 K03139 K03140 K03141 K03142 K03143 K03144 K06634 K10842 K10843 K10844 K10845 K14535 K14649 K14650 K14651	K02202 K03125 K03130 K03135 K03142 K10843 K10844	584	Genetic Information Processing; Transcription;Basal transcription factors
map03020	51	11	0.215686	K02999 K03000 K03001 K03002 K03003 K03004 K03005 K03006 K03007 K03008 K03009 K03010 K03011 K03012 K03013 K03014 K03015 K03016 K03017 K03018 K03019 K03020 K03021 K03022 K03023 K03024 K03025 K03026 K03027 K03040 K03041 K03042 K03043 K03044 K03045 K03046 K03047 K03048 K03049 K03050 K03051 K03052 K03053 K03055 K03056 K03058 K03059 K03060 K13797 K13798 K14721	K02999 K03002 K03006 K03018 K03021 K03040 K03043 K03046 K03048 K03060 K13797	9254	Genetic Information Processing; Transcription;RNA polymerase
map03040	121	32	0.264463	K03283 K06063 K09564 K09567 K10599 K11086 K11087 K11088 K11091 K11092 K11093 K11094 K11095 K11096 K11097 K11098 K11099 K11984 K12621 K12622 K12623 K12624 K12625 K12626 K12627 K12662 K12733 K12741 K12811 K12812 K12813 K12814 K12815 K12816 K12817 K12818 K12819 K12820 K12821 K12822 K12823 K12824 K12825 K12826 K12827 K12828 K12829 K12830 K12831 K12832 K12833 K12834 K12835 K12836 K12837 K12838 K12839 …	K03283 K06063 K10599 K11092 K12733 K12811 K12812 K12813 K12814 K12815 K12818 K12820 K12823 K12828 K12834 K12835 K12837 K12838 K12843 K12852 K12853 K12854 K12855 K12856 K12858 K12868 K12874 K12879 K12880 K12891 K12897 K13025	661	Genetic Information Processing; Transcription;Spliceosome
map00970	63	40	0.634921	K00604 K01042 K01866 K01867 K01868 K01869 K01870 K01872 K01873 K01874 K01875 K01876 K01878 K01879 K01880 K01881 K01883 K01884 K01885 K01886 K01887 K01889 K01890 K01892 K01893 K02433 K02434 K02435 K03330 K03341 K04566 K04567 K06868 K07587 K09482 K09698 K09759 K10837 K11627 K14163 K14164 K14218 K14219 K14220 K14221 K14222 K14223 K14224 K14225 K14226 K14227 K14228 K14229 K14230 K14231 K14232 K14233 …	K00604 K01042 K01866 K01867 K01868 K01869 K01870 K01872 K01873 K01874 K01875 K01876 K01878 K01879 K01880 K01881 K01883 K01884 K01885 K01886 K01887 K01889 K01890 K01892 K01893 K02433 K02434 K02435 K03330 K04566 K04567 K06868 K07587 K09482 K09698 K09759 K10837 K11627 K14163 K14164	49677	Genetic Information Processing; Translation;Aminoacyl-tRNA biosynthesis
map03015	59	15	0.254237	K00565 K03265 K03267 K03456 K04354 K04382 K06100 K06269 K06965 K08873 K11124 K11125 K11583 K11584 K12595 K12812 K12875 K12876 K12877 K12881 K12882 K12883 K13025 K13114 K13126 K13171 K13917 K14284 K14285 K14294 K14323 K14324 K14325 K14326 K14327 K14328 K14376 K14396 K14397 K14398 K14399 K14400 K14401 K14402 K14403 K14404 K14405 K14406 K14407 K14408 K14409 K14411 K14416 K14543 K14962 K15541 K15542 …	K03265 K03267 K06269 K12812 K13025 K13126 K14325 K14326 K14327 K14376 K14403 K14407 K14408 K14411 K15542	548	Genetic Information Processing; Translation;mRNA surveillance pathway
map03010	143	61	0.426573	K01977 K01979 K01980 K01981 K01982 K01985 K01986 K02863 K02864 K02865 K02866 K02867 K02868 K02869 K02870 K02871 K02872 K02873 K02874 K02875 K02876 K02877 K02878 K02879 K02880 K02881 K02882 K02883 K02884 K02885 K02886 K02887 K02888 K02889 K02890 K02891 K02892 K02893 K02894 K02895 K02896 K02897 K02898 K02899 K02900 K02901 K02902 K02903 K02904 K02905 K02906 K02907 K02908 K02909 K02910 K02911 K02912 …	K02863 K02864 K02867 K02871 K02874 K02876 K02878 K02879 K02881 K02882 K02884 K02886 K02887 K02888 K02890 K02892 K02895 K02897 K02899 K02902 K02904 K02906 K02907 K02909 K02911 K02913 K02914 K02916 K02919 K02926 K02927 K02931 K02933 K02935 K02936 K02938 K02939 K02945 K02946 K02948 K02950 K02952 K02954 K02956 K02958 K02959 K02961 K02963 K02965 K02967 K02968 K02970 K02977 K02982 K02986 K02988 K02990 …	52922	Genetic Information Processing; Translation;Ribosome
map03008	82	25	0.304878	K01164 K01979 K01981 K01982 K01986 K03097 K03115 K03264 K03537 K03538 K03539 K03685 K06943 K07178 K07179 K07562 K07936 K11108 K11128 K11129 K11130 K11131 K11883 K12618 K12619 K12845 K13288 K14284 K14285 K14290 K14483 K14521 K14522 K14523 K14524 K14525 K14526 K14527 K14528 K14530 K14531 K14532 K14536 K14537 K14538 K14539 K14543 K14544 K14545 K14546 K14547 K14548 K14549 K14550 K14551 K14552 K14553 …	K01164 K03097 K03685 K06943 K07178 K11130 K11131 K11883 K12618 K12619 K13288 K14290 K14521 K14536 K14538 K14548 K14553 K14554 K14555 K14564 K14570 K14571 K14572 K14575 K18532	2045	Genetic Information Processing; Translation;Ribosome biogenesis in eukaryotes
map03013	138	30	0.217391	K00784 K00974 K01164 K02516 K03113 K03231 K03236 K03237 K03238 K03239 K03240 K03241 K03242 K03243 K03245 K03246 K03247 K03248 K03249 K03250 K03251 K03252 K03253 K03254 K03257 K03258 K03259 K03260 K03262 K03345 K03537 K03538 K03539 K03540 K03680 K03754 K05019 K05749 K07205 K07562 K07936 K09291 K10577 K12160 K12172 K12812 K12875 K12876 K12877 K12878 K12879 K12880 K12881 K12882 K12883 K13025 K13114 …	K00784 K00974 K01164 K03113 K03231 K03239 K03240 K03242 K03243 K03254 K03257 K03260 K03540 K03680 K12812 K12879 K12880 K13025 K13126 K14290 K14297 K14300 K14307 K14308 K14309 K14310 K14317 K14325 K14326 K14327	4597	Genetic Information Processing; Translation;RNA transport
map01501	101	86	0.851485	K00687 K01207 K01467 K02171 K02172 K02545 K02546 K02547 K03585 K03587 K03693 K05366 K05515 K08218 K08720 K09475 K09476 K10823 K12340 K12552 K12553 K12555 K12556 K15580 K15581 K15582 K15583 K17836 K17837 K17838 K17850 K18072 K18073 K18093 K18094 K18095 K18104 K18129 K18130 K18131 K18133 K18135 K18136 K18137 K18138 K18139 K18143 K18144 K18145 K18146 K18147 K18148 K18149 K18150 K18698 K18699 K18766 …	K00687 K01207 K01467 K02171 K02172 K02545 K02546 K02547 K03585 K03587 K03693 K05366 K05515 K08218 K08720 K09475 K09476 K10823 K12340 K12552 K12553 K12555 K12556 K15580 K15581 K15582 K15583 K17836 K17837 K17838 K17850 K18072 K18073 K18093 K18094 K18095 K18104 K18129 K18130 K18131 K18133 K18135 K18136 K18137 K18138 K18139 K18143 K18144 K18145 K18146 K18147 K18148 K18149 K18698 K18699 K18767 K18768 …	28540	Human Diseases; Antimicrobial resistance;beta-Lactam resistance
map01503	54	50	0.925926	K00677 K01364 K01399 K01401 K01406 K01448 K03367 K03585 K03673 K03739 K03740 K03760 K03767 K04771 K06079 K07264 K07637 K07640 K07643 K07660 K07662 K07771 K07806 K08477 K08589 K10011 K10012 K12340 K12962 K12963 K12973 K12975 K13014 K13632 K14188 K14198 K14205 K18072 K18073 K18138 K18514 K19077 K19078 K19079 K19080 K19226 K19227 K19228 K19229 K19230 K19236 K19238 K19239 K19240	K00677 K01364 K01399 K01401 K01406 K01448 K03367 K03585 K03673 K03739 K03740 K03760 K03767 K04771 K06079 K07264 K07637 K07640 K07643 K07660 K07662 K07771 K07806 K08589 K10011 K10012 K12340 K12962 K12963 K12973 K12975 K13014 K13632 K14188 K14205 K18072 K18073 K18138 K19077 K19078 K19079 K19080 K19226 K19227 K19228 K19229 K19230 K19236 K19238 K19239	14723	Human Diseases; Antimicrobial resistance;Cationic antimicrobial peptide (CAMP) resistance
map01502	21	21	1	K01000 K01775 K01921 K01929 K02563 K07260 K08641 K15739 K18344 K18345 K18346 K18347 K18348 K18349 K18350 K18351 K18352 K18353 K18354 K18856 K18866	K01000 K01775 K01921 K01929 K02563 K07260 K08641 K15739 K18344 K18345 K18346 K18347 K18348 K18349 K18350 K18351 K18352 K18353 K18354 K18856 K18866	18178	Human Diseases; Antimicrobial resistance;Vancomycin resistance
map01521	67	6	0.0895522	K00922 K01110 K01116 K02158 K02159 K02161 K02649 K02677 K02833 K02991 K03083 K03099 K03259 K04357 K04359 K04361 K04363 K04364 K04365 K04366 K04368 K04369 K04371 K04447 K04456 K04570 K04688 K04692 K05055 K05083 K05084 K05087 K05089 K05093 K05094 K05098 K05099 K05115 K05405 K05448 K05450 K05455 K05456 K05459 K05460 K05464 K05704 K05859 K06279 K07203 K07205 K07827 K07828 K08052 K08774 K08845 K09408 …	K02677 K03099 K04365 K04368 K04456 K04688	53	Human Diseases; Antineoplastic resistance;EGFR tyrosine kinase inhibitor resistance
map01524	45	12	0.266667	K00799 K00922 K02084 K02158 K02159 K02161 K02187 K02350 K02373 K02649 K03164 K03509 K04371 K04389 K04390 K04398 K04399 K04426 K04451 K04456 K04570 K04725 K04726 K04728 K05083 K05666 K06276 K06621 K06625 K06643 K08731 K08734 K08735 K08736 K08737 K08738 K10131 K10132 K10605 K10847 K10849 K14021 K14686 K16060 K17686	K00799 K03164 K03509 K04426 K04456 K06276 K08734 K08735 K08736 K08737 K08738 K17686	2458	Human Diseases; Antineoplastic resistance;Platinum drug resistance
map05221	45	5	0.111111	K00922 K02158 K02580 K02620 K02649 K02833 K03099 K04364 K04365 K04366 K04368 K04369 K04371 K04377 K04456 K04467 K04490 K04491 K04492 K04503 K04504 K04688 K04692 K04702 K04735 K05091 K05092 K07203 K07205 K07209 K07210 K07827 K07828 K08367 K08527 K08806 K08845 K09055 K09438 K10053 K10054 K10055 K10056 K11223 K11224	K03099 K04365 K04368 K04456 K04688	48	Human Diseases; Cancers;Acute myeloid leukemia
map05217	42	1	0.0238095	K00182 K00312 K00408 K00444 K00445 K00572 K00714 K01064 K01357 K01384 K01558 K02085 K02105 K02157 K02235 K02329 K02353 K02354 K02375 K02376 K02432 K02620 K02842 K03083 K03209 K04385 K04451 K04490 K04491 K04492 K04662 K06225 K06226 K06227 K06228 K06229 K06230 K06231 K11101 K11988 K16797 K16798	K06228	39	Human Diseases; Cancers;Basal cell carcinoma
map05219	38	5	0.131579	K00758 K01388 K01398 K01403 K02089 K02833 K04357 K04361 K04365 K04366 K04368 K04369 K04371 K04377 K04445 K04451 K04503 K05083 K05094 K05448 K05689 K05704 K06618 K06620 K06621 K06625 K06643 K07827 K07828 K08523 K08803 K08845 K09389 K09850 K10030 K16857 K17454 K19520	K00758 K04365 K04368 K04445 K08803	222	Human Diseases; Cancers;Bladder cancer
map05230	46	13	0.282609	K00036 K00161 K00162 K00844 K00850 K00873 K00922 K01110 K01425 K01834 K02649 K02833 K03176 K04361 K04362 K04363 K04366 K04368 K04369 K04371 K04377 K04451 K04456 K05083 K05089 K05091 K05092 K05093 K05094 K05099 K05101 K05126 K05616 K07203 K07299 K07593 K07827 K07828 K08180 K08268 K11413 K11416 K12077 K12407 K13780 K14634	K00036 K00161 K00162 K00844 K00850 K00873 K01425 K01834 K04368 K04456 K05616 K07299 K14634	5936	Human Diseases; Cancers;Central carbon metabolism in cancer
map05204	36	6	0.166667	K00079 K00121 K00129 K00622 K00699 K00799 K00816 K01014 K01253 K04097 K04809 K07408 K07409 K07410 K07412 K07413 K07415 K07424 K09097 K11822 K11987 K13299 K13951 K13952 K13980 K15680 K17683 K17685 K17689 K17690 K17691 K17692 K17718 K17719 K17720 K17721	K00121 K00129 K00622 K00699 K00799 K00816	172	Human Diseases; Cancers;Chemical carcinogenesis
map05231	61	12	0.196721	K00889 K00901 K00922 K00968 K00994 K01080 K01115 K01116 K02649 K02677 K02833 K03099 K04357 K04359 K04361 K04363 K04364 K04366 K04368 K04369 K04371 K04379 K04392 K04440 K04448 K04456 K04684 K04688 K05089 K05450 K05747 K05748 K05753 K06083 K06128 K06276 K06515 K07203 K07205 K07206 K07207 K07208 K07827 K07828 K07860 K07861 K08198 K08199 K08200 K08202 K08268 K08732 K14156 K14387 K15282 K15377 K16342 …	K00889 K00901 K00968 K01115 K02677 K03099 K04368 K04456 K04688 K06276 K14156 K14387	930	Human Diseases; Cancers;Choline metabolism in cancer
map05220	57	7	0.122807	K00922 K02089 K02091 K02158 K02580 K02649 K02833 K03099 K04364 K04365 K04366 K04368 K04369 K04371 K04377 K04388 K04438 K04451 K04456 K04462 K04467 K04496 K04501 K04503 K04570 K04674 K04707 K04734 K04735 K06067 K06279 K06618 K06619 K06620 K06621 K06624 K06625 K06643 K07209 K07210 K07293 K07827 K07828 K08091 K08367 K08845 K08878 K09389 K11223 K11224 K13375 K13376 K13377 K17447 K17448 K17449 K17454	K03099 K04365 K04368 K04456 K04496 K06067 K06619	86	Human Diseases; Cancers;Chronic myeloid leukemia
map05210	49	8	0.163265	K00922 K02085 K02105 K02157 K02158 K02159 K02161 K02187 K02620 K02649 K03083 K04365 K04366 K04368 K04371 K04377 K04379 K04385 K04388 K04392 K04399 K04440 K04448 K04451 K04456 K04490 K04491 K04492 K04500 K04501 K04503 K04513 K04674 K06765 K07827 K07860 K07861 K08731 K08732 K08733 K08734 K08735 K08736 K08737 K08738 K08845 K13375 K13376 K13377	K04365 K04368 K04456 K08734 K08735 K08736 K08737 K08738	373	Human Diseases; Cancers;Colorectal cancer
map05213	39	6	0.153846	K00922 K01110 K02085 K02105 K02157 K02158 K02620 K02649 K02833 K03083 K03099 K04357 K04361 K04364 K04365 K04366 K04368 K04369 K04371 K04375 K04377 K04385 K04399 K04451 K04456 K04490 K04491 K04492 K04503 K05083 K05689 K05691 K06272 K06276 K07827 K07828 K08734 K08845 K09408	K03099 K04365 K04368 K04456 K06276 K08734	101	Human Diseases; Cancers;Endometrial cancer
map05214	47	6	0.12766	K00922 K01110 K01116 K02089 K02091 K02183 K02649 K02677 K02833 K03099 K04357 K04359 K04361 K04363 K04364 K04365 K04366 K04368 K04369 K04371 K04451 K04456 K04503 K04515 K05087 K05089 K05459 K05859 K06279 K06618 K06620 K06621 K06625 K06643 K07203 K07827 K07828 K08774 K08845 K09389 K17386 K17447 K17448 K17449 K17454 K19662 K19663	K02677 K03099 K04365 K04368 K04456 K04515	42	Human Diseases; Cancers;Glioma
map05218	42	3	0.0714286	K00922 K01110 K02089 K02091 K02158 K02649 K02833 K04357 K04358 K04359 K04361 K04362 K04363 K04365 K04366 K04368 K04369 K04371 K04451 K04456 K04503 K05087 K05089 K05099 K05450 K05459 K05460 K05689 K06618 K06620 K06621 K06625 K06643 K07827 K07828 K08845 K09389 K09455 K17386 K17454 K18496 K18497	K04365 K04368 K04456	11	Human Diseases; Cancers;Melanoma
map05206	228	14	0.0614035	K00312 K00558 K01110 K01116 K01348 K01403 K01425 K02085 K02091 K02161 K02163 K02187 K02329 K02539 K02580 K02599 K02677 K02833 K03099 K04359 K04361 K04363 K04364 K04366 K04368 K04369 K04377 K04381 K04438 K04445 K04451 K04464 K04498 K04503 K04513 K04514 K04671 K04692 K04694 K04702 K04728 K05083 K05084 K05089 K05094 K05099 K05448 K05658 K05665 K05734 K05762 K05859 K05866 K05867 K06252 K06256 K06279 …	K00558 K01425 K02599 K02677 K03099 K04368 K04445 K04498 K05658 K05665 K06619 K12035 K17398 K18050	7645	Human Diseases; Cancers;MicroRNAs in cancer
map05223	46	7	0.152174	K00922 K01116 K01522 K02089 K02091 K02158 K02649 K02677 K02833 K03099 K04357 K04361 K04364 K04365 K04366 K04368 K04369 K04371 K04399 K04411 K04451 K04456 K04503 K05083 K05119 K05859 K06276 K06618 K06620 K06621 K07827 K07828 K08015 K08524 K08525 K08526 K08528 K08774 K08845 K09389 K09408 K09850 K15420 K17454 K19662 K19663	K02677 K03099 K04365 K04368 K04411 K04456 K06276	56	Human Diseases; Cancers;Non-small cell lung cancer
map05212	53	4	0.0754717	K00922 K02089 K02091 K02158 K02580 K02649 K04357 K04361 K04365 K04366 K04368 K04371 K04388 K04392 K04393 K04399 K04440 K04451 K04456 K04467 K04482 K04500 K04501 K04503 K04570 K04674 K04692 K04735 K05083 K05448 K05729 K06618 K06620 K06621 K07209 K07210 K07827 K07834 K07835 K07860 K07861 K08732 K08773 K08774 K08775 K08845 K09389 K11217 K11220 K13375 K13376 K13377 K17454	K04365 K04368 K04456 K04482	22	Human Diseases; Cancers;Pancreatic cancer
map05200	316	26	0.0822785	K00182 K00312 K00408 K00444 K00445 K00572 K00714 K00922 K01064 K01110 K01116 K01351 K01357 K01384 K01388 K01398 K01403 K01558 K01679 K02085 K02089 K02091 K02105 K02157 K02158 K02159 K02161 K02187 K02206 K02219 K02235 K02329 K02353 K02354 K02373 K02375 K02376 K02432 K02580 K02620 K02649 K02677 K02833 K02842 K03083 K03099 K03172 K03173 K03174 K03175 K03176 K03209 K03868 K03870 K03871 K03872 K03873 …	K01679 K02206 K02677 K03099 K04079 K04345 K04365 K04368 K04411 K04456 K04482 K04496 K04498 K06067 K06228 K06237 K06619 K07299 K08048 K08734 K08735 K08736 K08737 K08738 K08803 K09487	3586	Human Diseases; Cancers;Pathways in cancer
map05215	70	9	0.128571	K00922 K01110 K01351 K02105 K02158 K02161 K02206 K02580 K02620 K02649 K02833 K03083 K03099 K04079 K04357 K04359 K04361 K04362 K04363 K04364 K04365 K04366 K04368 K04369 K04371 K04374 K04399 K04451 K04456 K04467 K04490 K04491 K04492 K04498 K04503 K04526 K04734 K04735 K05083 K05086 K05087 K05089 K05093 K05450 K05459 K05870 K06276 K06618 K06620 K06624 K06625 K06626 K06643 K07201 K07203 K07209 K07210 …	K02206 K03099 K04079 K04365 K04368 K04456 K04498 K06276 K09487	2488	Human Diseases; Cancers;Prostate cancer
map05205	162	19	0.117284	K00182 K00312 K00408 K00444 K00445 K00572 K00714 K00922 K01064 K01116 K01348 K01357 K01365 K01384 K01398 K01403 K01558 K02105 K02187 K02235 K02329 K02354 K02375 K02376 K02432 K02649 K02677 K02833 K02842 K02991 K03099 K03156 K03209 K03258 K03685 K03985 K04345 K04361 K04362 K04364 K04365 K04366 K04368 K04369 K04371 K04375 K04377 K04389 K04390 K04392 K04393 K04409 K04437 K04441 K04451 K04456 K04503 …	K01365 K02677 K03099 K03685 K04345 K04365 K04368 K04409 K04441 K04456 K04515 K04688 K04959 K05742 K06269 K06276 K07964 K10380 K12823	1551	Human Diseases; Cancers;Proteoglycans in cancer
map05211	51	9	0.176471	K00922 K01679 K02649 K02833 K03099 K03868 K03870 K03871 K03872 K03873 K04353 K04364 K04365 K04366 K04368 K04369 K04371 K04392 K04393 K04409 K04410 K04438 K04448 K04456 K04498 K05099 K05448 K05460 K05733 K05734 K05735 K05736 K06277 K07293 K07299 K07827 K07828 K07836 K08268 K08774 K08845 K09095 K09097 K09592 K09593 K09594 K13375 K13376 K13377 K15589 K17386	K01679 K03099 K04365 K04368 K04409 K04456 K04498 K07299 K07836	547	Human Diseases; Cancers;Renal cell carcinoma
map05222	66	4	0.0606061	K00922 K01110 K01522 K02084 K02089 K02091 K02161 K02206 K02219 K02580 K02649 K03172 K03173 K03174 K03175 K03875 K04377 K04399 K04451 K04453 K04456 K04467 K04503 K04570 K04685 K04725 K04734 K04735 K05635 K05636 K05637 K05717 K05719 K05725 K06237 K06240 K06241 K06243 K06244 K06245 K06246 K06247 K06476 K06481 K06482 K06485 K06487 K06618 K06620 K06626 K07209 K07210 K08524 K08525 K08526 K08528 K08738 …	K02206 K04456 K06237 K08738	230	Human Diseases; Cancers;Small cell lung cancer
map05216	28	2	0.0714286	K02105 K02620 K02833 K03176 K04365 K04368 K04369 K04371 K04377 K04451 K04490 K04491 K04492 K04503 K05126 K05689 K07827 K07828 K08524 K08525 K08526 K08530 K09288 K09289 K09290 K09291 K09292 K09293	K04365 K04368	9	Human Diseases; Cancers;Thyroid cancer
map05202	147	4	0.0272109	K00069 K00717 K01327 K01343 K01348 K01353 K01394 K01403 K01558 K02162 K02211 K02580 K02583 K03160 K03172 K03176 K03211 K04182 K04359 K04376 K04377 K04387 K04388 K04391 K04451 K04452 K04453 K04454 K04570 K04650 K04676 K04684 K04728 K04735 K04736 K05069 K05087 K05090 K05092 K05096 K05099 K05199 K05405 K05413 K05427 K05459 K05725 K06056 K06067 K06461 K06498 K06532 K06571 K06590 K06622 K06624 K06625 …	K00069 K01343 K06067 K12823	40	Human Diseases; Cancers;Transcriptional misregulation in cancer
map05203	134	20	0.149254	K00873 K00922 K02087 K02089 K02091 K02146 K02158 K02159 K02187 K02206 K02216 K02330 K02580 K02649 K02833 K03062 K03120 K03122 K03123 K03124 K03136 K03137 K03141 K03142 K03143 K03144 K03159 K03171 K03172 K03173 K03174 K03363 K03875 K03990 K04178 K04179 K04180 K04183 K04345 K04364 K04371 K04374 K04378 K04392 K04393 K04398 K04443 K04448 K04450 K04451 K04469 K04498 K04503 K04513 K04681 K04685 K04692 …	K00873 K02087 K02206 K02216 K03062 K03142 K04345 K04498 K05768 K06063 K06067 K06638 K09504 K10610 K11404 K11407 K11418 K11594 K11643 K16195	2027	Human Diseases; Cancers;Viral carcinogenesis
map05412	65	1	0.0153846	K02105 K02620 K04490 K04491 K04492 K04850 K04851 K04853 K04857 K04858 K04859 K04860 K04861 K04862 K04863 K04864 K04865 K04866 K04867 K04868 K04869 K04870 K04871 K04872 K04873 K04962 K05691 K05692 K05699 K05719 K06265 K06476 K06480 K06481 K06482 K06483 K06484 K06485 K06487 K06493 K06525 K06583 K06584 K06585 K06586 K06587 K06588 K06589 K06590 K06591 K06736 K07372 K07597 K07601 K07610 K10056 K10366 …	K04962	30	Human Diseases; Cardiovascular diseases;Arrhythmogenic right ventricular cardiomyopathy (ARVC)
map05414	82	4	0.0487805	K03156 K04141 K04345 K04632 K04850 K04851 K04853 K04857 K04858 K04859 K04860 K04861 K04862 K04863 K04864 K04865 K04866 K04867 K04868 K04869 K04870 K04871 K04872 K04873 K04962 K05459 K05692 K05719 K05852 K05865 K06265 K06476 K06480 K06481 K06482 K06483 K06484 K06485 K06487 K06493 K06525 K06583 K06584 K06585 K06586 K06587 K06588 K06589 K06590 K06591 K06856 K07610 K08041 K08042 K08043 K08044 K08045 …	K04345 K04962 K08048 K12567	405	Human Diseases; Cardiovascular diseases;Dilated cardiomyopathy
map05410	73	5	0.0684932	K01283 K03156 K04850 K04851 K04853 K04857 K04858 K04859 K04860 K04861 K04862 K04863 K04864 K04865 K04866 K04867 K04868 K04869 K04870 K04871 K04872 K04873 K04962 K05405 K05459 K05692 K05719 K05865 K06265 K06476 K06480 K06481 K06482 K06483 K06484 K06485 K06487 K06493 K06525 K06583 K06584 K06585 K06586 K06587 K06588 K06589 K06590 K06591 K07198 K07199 K07200 K07610 K09290 K10351 K10366 K10373 K10374 …	K01283 K04962 K07198 K07199 K12567	481	Human Diseases; Cardiovascular diseases;Hypertrophic cardiomyopathy (HCM)
map05416	38	3	0.0789474	K02187 K03160 K03161 K03260 K04006 K04392 K04398 K04399 K04503 K04726 K05412 K05413 K05692 K05703 K05718 K06265 K06278 K06464 K06470 K06490 K06619 K06751 K06752 K06788 K06856 K07818 K07860 K07861 K08738 K08887 K10366 K10784 K10785 K12563 K12564 K12565 K12566 K17751	K03260 K06619 K08738	62	Human Diseases; Cardiovascular diseases;Viral myocarditis
map04933	72	9	0.125	K00922 K01116 K01398 K02089 K02159 K02161 K02187 K02580 K02649 K02677 K02833 K03156 K03901 K03907 K03982 K04166 K04371 K04383 K04388 K04392 K04393 K04440 K04441 K04446 K04447 K04448 K04456 K04500 K04501 K04503 K04519 K04674 K04692 K04702 K04735 K05405 K05448 K05449 K05717 K05740 K05857 K05858 K05859 K05860 K06068 K06236 K06237 K06490 K06494 K06527 K06624 K07201 K07827 K07828 K08008 K09203 K10030 …	K02677 K04441 K04456 K05740 K06236 K06237 K08008 K18050 K19720	798	Human Diseases; Endocrine and metabolic diseases;AGE-RAGE signaling pathway in diabetic complications
map04931	73	17	0.232877	K00688 K00693 K00820 K00922 K01084 K01110 K01596 K01946 K02580 K02649 K03083 K03156 K03158 K04373 K04440 K04456 K04526 K04527 K04688 K04692 K04696 K04734 K04735 K05405 K05695 K05696 K05870 K06068 K06259 K06269 K06276 K07187 K07189 K07191 K07197 K07198 K07199 K07200 K07201 K07202 K07203 K07209 K07293 K07294 K07299 K07593 K08535 K08536 K08745 K08746 K08748 K08749 K08765 K08772 K09047 K09048 K09113 …	K00688 K00693 K00820 K01596 K04456 K04688 K05695 K06269 K06276 K07191 K07198 K07199 K07299 K09667 K11533 K15719 K18050	6478	Human Diseases; Endocrine and metabolic diseases;Insulin resistance
map04932	124	22	0.177419	K00234 K00235 K00236 K00237 K00411 K00412 K00413 K00414 K00415 K00416 K00417 K00418 K00419 K00420 K00922 K02159 K02187 K02256 K02261 K02262 K02263 K02264 K02265 K02266 K02267 K02268 K02270 K02271 K02272 K02273 K02580 K02649 K03083 K03156 K03158 K03173 K03237 K03934 K03935 K03936 K03937 K03938 K03939 K03940 K03941 K03942 K03943 K03944 K03945 K03946 K03947 K03948 K03949 K03950 K03951 K03952 K03953 …	K00234 K00411 K00412 K00413 K00415 K02256 K02262 K03936 K03937 K03940 K03941 K03942 K03943 K03953 K03955 K04426 K04456 K07198 K07199 K07297 K08738 K08860	178	Human Diseases; Endocrine and metabolic diseases;Non-alcoholic fatty liver disease (NAFLD)
map04940	25	2	0.08	K01294 K01353 K01580 K03156 K04077 K04383 K04389 K04390 K04519 K04526 K04687 K05406 K05412 K05413 K05425 K05429 K05468 K06470 K06751 K06752 K07817 K07818 K10784 K10785 K19863	K01580 K04077	1953	Human Diseases; Endocrine and metabolic diseases;Type I diabetes mellitus
map04930	37	4	0.108108	K00844 K00873 K00922 K02649 K03156 K04344 K04371 K04440 K04526 K04527 K04694 K04695 K04696 K04697 K04849 K04850 K04851 K04852 K04854 K05004 K05032 K06068 K07187 K07191 K07203 K07209 K07296 K07593 K07594 K07595 K12406 K12407 K16172 K17445 K17446 K18050 K18952	K00844 K00873 K07191 K18050	1778	Human Diseases; Endocrine and metabolic diseases;Type II diabetes mellitus
map05340	35	2	0.0571429	K01488 K03160 K03161 K03648 K05070 K05072 K05150 K05151 K05653 K05654 K05856 K06450 K06451 K06454 K06458 K06459 K06465 K06478 K06506 K06713 K06856 K07210 K07360 K07370 K07371 K08060 K08061 K08062 K08063 K10603 K10628 K10887 K10988 K10989 K16056	K01488 K03648	1120	Human Diseases; Immune diseases;Primary immunodeficiency
map05323	65	4	0.0615385	K01365 K01371 K01388 K01394 K02144 K02145 K02146 K02147 K02148 K02149 K02150 K02151 K02152 K02153 K02154 K02155 K03156 K03157 K03661 K03662 K04379 K04383 K04448 K04519 K04687 K05096 K05121 K05147 K05405 K05408 K05412 K05413 K05417 K05426 K05427 K05433 K05448 K05453 K05465 K05473 K05475 K05476 K05482 K05489 K05506 K05718 K06464 K06470 K06490 K06538 K06752 K06856 K10030 K10031 K10159 K10160 K10784 …	K01365 K02145 K02154 K14379	132	Human Diseases; Immune diseases;Rheumatoid arthritis
map05322	45	1	0.0222222	K01319 K01327 K01330 K01331 K01332 K03156 K03160 K03161 K03986 K03987 K03988 K03989 K03990 K03994 K03995 K03996 K03997 K03998 K03999 K04000 K04687 K05209 K05210 K05412 K05413 K05443 K05699 K06463 K06470 K06472 K06498 K06752 K06856 K10651 K10784 K10785 K11086 K11087 K11088 K11089 K11090 K11251 K11252 K11253 K11254	K11089	19	Human Diseases; Immune diseases;Systemic lupus erythematosus
map05143	37	6	0.162162	K00463 K01354 K01392 K01404 K02677 K03156 K04234 K04389 K04390 K04519 K04634 K04687 K04729 K05405 K05406 K05425 K05443 K05482 K05858 K06241 K06490 K06494 K06527 K06856 K08757 K10161 K13537 K13822 K13823 K14473 K14474 K14475 K14477 K14478 K14479 K19662 K19663	K00463 K01354 K01392 K02677 K13537 K14475	418	Human Diseases; Infectious diseases;African trypanosomiasis
map05146	81	9	0.111111	K00922 K01319 K01476 K02187 K02580 K02649 K02677 K03156 K03997 K03998 K03999 K04000 K04345 K04386 K04387 K04391 K04455 K04519 K04632 K04633 K04634 K04635 K04636 K04637 K04687 K04735 K05405 K05406 K05425 K05427 K05443 K05635 K05636 K05637 K05699 K05700 K05717 K05725 K05858 K06236 K06237 K06240 K06241 K06243 K06244 K06245 K06246 K06247 K06461 K06464 K06856 K07887 K07888 K07889 K07897 K07898 K08041 …	K01476 K02677 K04345 K06236 K06237 K08570 K13963 K13978 K19720	1970	Human Diseases; Infectious diseases;Amoebiasis
map05100	73	8	0.109589	K00922 K01528 K02105 K02649 K04392 K04393 K04438 K04513 K04644 K04645 K04646 K04707 K05099 K05689 K05691 K05692 K05700 K05704 K05717 K05719 K05725 K05726 K05747 K05748 K05753 K05754 K05755 K05756 K05757 K05758 K05760 K06106 K06272 K06278 K06279 K06484 K07863 K09593 K12366 K12785 K12958 K12959 K13085 K13284 K13285 K13286 K13287 K13708 K13728 K13730 K13731 K13732 K13733 K13734 K13735 K13736 K13737 …	K13285 K13287 K13730 K13731 K13733 K13734 K13735 K13925	4412	Human Diseases; Infectious diseases;Bacterial invasion of epithelial cells
map05142	82	4	0.0487805	K00922 K01283 K01354 K02373 K02580 K02649 K03156 K03158 K03175 K03456 K03916 K03982 K03986 K03987 K03988 K03990 K04354 K04371 K04379 K04382 K04388 K04389 K04390 K04398 K04430 K04440 K04441 K04448 K04456 K04467 K04500 K04519 K04534 K04630 K04632 K04633 K04634 K04635 K04636 K04637 K04674 K04687 K04724 K04729 K04730 K04733 K04734 K04735 K05132 K05133 K05405 K05406 K05408 K05415 K05425 K05429 K05443 …	K01283 K01354 K04441 K04456	90	Human Diseases; Infectious diseases;Chagas disease (American trypanosomiasis)
map05120	90	11	0.122222	K01116 K01428 K02144 K02145 K02146 K02147 K02148 K02149 K02150 K02151 K02152 K02153 K02154 K02155 K02187 K02580 K03191 K03196 K03661 K03662 K04175 K04361 K04392 K04393 K04409 K04430 K04440 K04441 K04448 K04466 K04467 K04734 K04735 K05050 K05099 K05701 K05704 K05728 K05737 K05854 K05859 K06059 K06089 K06704 K06735 K06785 K06786 K07209 K07210 K07293 K08114 K08303 K08523 K08727 K10030 K11028 K12086 …	K01428 K02145 K02154 K03191 K03196 K04409 K04441 K08303 K12090 K14048 K15845	4000	Human Diseases; Infectious diseases;Epithelial cell signaling in Helicobacter pylori infection
map05169	164	28	0.170732	K00922 K01116 K01242 K01510 K02087 K02161 K02206 K02580 K02581 K02649 K02861 K03006 K03007 K03008 K03009 K03010 K03011 K03012 K03013 K03014 K03015 K03016 K03017 K03018 K03019 K03020 K03021 K03022 K03023 K03024 K03025 K03026 K03027 K03028 K03029 K03030 K03031 K03032 K03033 K03035 K03036 K03037 K03038 K03039 K03061 K03062 K03063 K03064 K03065 K03066 K03083 K03097 K03115 K03120 K03124 K03136 K03137 …	K02087 K02206 K03006 K03018 K03021 K03030 K03032 K03061 K03062 K03063 K03064 K03065 K03066 K03097 K03283 K04345 K04427 K04441 K04456 K04498 K06063 K06067 K08860 K10591 K14290 K14317 K16195 K16196	843	Human Diseases; Infectious diseases;Epstein-Barr virus infection
map05161	113	8	0.0707965	K00922 K01110 K01403 K02084 K02089 K02091 K02158 K02159 K02161 K02187 K02206 K02373 K02580 K02649 K02677 K02833 K03156 K03662 K04364 K04366 K04368 K04369 K04371 K04374 K04375 K04377 K04379 K04389 K04390 K04398 K04399 K04400 K04416 K04430 K04440 K04446 K04448 K04450 K04451 K04456 K04467 K04498 K04501 K04503 K04674 K04692 K04729 K04734 K04735 K04741 K04802 K05130 K05401 K05403 K05405 K05409 K05410 …	K02206 K02677 K04368 K04456 K04498 K08738 K10610 K11594	159	Human Diseases; Infectious diseases;Hepatitis B
map05160	79	8	0.101266	K00922 K01165 K02158 K02580 K02649 K02833 K02861 K03083 K03099 K03156 K03158 K03171 K03173 K03174 K03175 K03237 K03250 K03456 K04354 K04357 K04361 K04364 K04365 K04366 K04371 K04382 K04440 K04441 K04451 K04456 K04467 K04692 K04693 K04696 K04706 K04734 K04735 K05130 K05131 K05401 K05410 K05411 K05414 K05415 K05842 K06087 K06088 K06276 K06508 K06625 K06698 K07209 K07210 K07211 K07294 K07827 K07828 …	K03099 K04365 K04441 K04456 K06276 K08860 K16195 K16196	131	Human Diseases; Infectious diseases;Hepatitis C
map05168	144	13	0.0902778	K01165 K02087 K02187 K02206 K02207 K02223 K02296 K02308 K02373 K02580 K02581 K02633 K03006 K03094 K03097 K03115 K03120 K03121 K03127 K03129 K03130 K03131 K03133 K03134 K03156 K03158 K03172 K03173 K03174 K03175 K03237 K03347 K03875 K03990 K03994 K04379 K04389 K04390 K04398 K04403 K04404 K04427 K04440 K04447 K04448 K04451 K04467 K04498 K04519 K04687 K04693 K04696 K04729 K04734 K04735 K05130 K05131 …	K02087 K02206 K03006 K03097 K03130 K04427 K04498 K06269 K08738 K08860 K12891 K16195 K16196	387	Human Diseases; Infectious diseases;Herpes simplex infection
map05166	206	22	0.106796	K00182 K00312 K00408 K00444 K00445 K00572 K00714 K00787 K00922 K01064 K01357 K01384 K01558 K02085 K02089 K02105 K02159 K02180 K02216 K02235 K02324 K02325 K02326 K02327 K02328 K02329 K02330 K02353 K02354 K02375 K02376 K02432 K02537 K02580 K02649 K02678 K02833 K02842 K03083 K03120 K03156 K03158 K03159 K03160 K03209 K03348 K03349 K03350 K03351 K03352 K03353 K03354 K03355 K03356 K03357 K03358 K03359 …	K00787 K02216 K02327 K02328 K03350 K03353 K03354 K03355 K04345 K04421 K04456 K04498 K05770 K06640 K06641 K07299 K08048 K08054 K08874 K09420 K09421 K14290	426	Human Diseases; Infectious diseases;HTLV-I infection
map05164	124	18	0.145161	K00787 K00922 K01165 K01312 K01315 K01349 K01370 K02580 K02581 K02649 K02677 K03083 K03156 K03158 K03237 K03283 K04366 K04368 K04369 K04371 K04383 K04389 K04390 K04399 K04430 K04431 K04432 K04433 K04440 K04441 K04447 K04448 K04450 K04456 K04498 K04519 K04687 K04693 K04696 K04721 K04722 K04729 K04733 K04734 K04735 K05130 K05131 K05132 K05133 K05401 K05404 K05405 K05406 K05410 K05411 K05414 K05415 …	K00787 K01312 K02677 K03283 K04368 K04441 K04456 K04498 K08738 K08860 K09507 K09523 K12812 K14290 K14297 K15045 K16195 K16196	402	Human Diseases; Infectious diseases;Influenza A
map05134	68	16	0.235294	K00239 K01370 K02084 K02187 K02406 K02580 K03156 K03197 K03231 K03233 K03283 K03596 K03990 K04011 K04077 K04391 K04397 K04398 K04399 K04469 K04519 K04729 K04734 K04735 K05405 K05406 K05425 K05482 K05505 K06461 K06464 K07874 K07875 K07937 K07953 K08517 K08738 K09414 K10030 K10159 K10160 K10168 K11022 K12799 K12805 K12807 K13525 K14416 K15464 K15473 K15474 K15475 K15476 K15477 K15478 K15479 K15480 …	K00239 K02406 K03197 K03231 K03283 K03596 K04077 K07874 K08517 K08738 K11022 K13525 K15474 K15475 K15477 K15490	11338	Human Diseases; Infectious diseases;Legionellosis
map05140	57	3	0.0526316	K01404 K02580 K02581 K03156 K03175 K03990 K04011 K04371 K04375 K04379 K04383 K04403 K04404 K04427 K04441 K04447 K04448 K04519 K04687 K04729 K04730 K04733 K04734 K04735 K05132 K05133 K05406 K05425 K05430 K05443 K05697 K05719 K06461 K06463 K06464 K06472 K06483 K06498 K06752 K06856 K08009 K08010 K08011 K08012 K10159 K10160 K11217 K11220 K11987 K13241 K13375 K13376 K13377 K13536 K13537 K16824 K19662	K04427 K04441 K13537	11	Human Diseases; Infectious diseases;Leishmaniasis
map05144	65	2	0.0307692	K03156 K03160 K03161 K04011 K04519 K04550 K04659 K04687 K04729 K05099 K05405 K05406 K05423 K05443 K05460 K05482 K05718 K06257 K06259 K06464 K06471 K06490 K06494 K06496 K06508 K06527 K06543 K06574 K06575 K06576 K06728 K10030 K10159 K10160 K10161 K10784 K10785 K13375 K13376 K13377 K13822 K13823 K13833 K13834 K13835 K13836 K13837 K13838 K13839 K13840 K13841 K13842 K13843 K13844 K13845 K13846 K13847 …	K13837 K13849	90	Human Diseases; Infectious diseases;Malaria
map05162	109	8	0.0733945	K00922 K02089 K02091 K02206 K02580 K02581 K02649 K03083 K03097 K03115 K03175 K03237 K03247 K03283 K04007 K04222 K04383 K04389 K04390 K04404 K04427 K04447 K04451 K04456 K04467 K04503 K04519 K04687 K04692 K04693 K04721 K04722 K04729 K04730 K04733 K04734 K04735 K05068 K05069 K05070 K05130 K05131 K05132 K05133 K05404 K05405 K05406 K05410 K05411 K05414 K05415 K05425 K05429 K05430 K05435 K05703 K05763 …	K02206 K03097 K03283 K04427 K04456 K08860 K16195 K16196	294	Human Diseases; Infectious diseases;Measles
map05130	43	6	0.139535	K02105 K02677 K04391 K04393 K04513 K04514 K05400 K05689 K05692 K05703 K05719 K05747 K05754 K05755 K05756 K05757 K05758 K06088 K06106 K06619 K07365 K07374 K07375 K08007 K10160 K10168 K11006 K11007 K11294 K12784 K12785 K12786 K12787 K12788 K12789 K12790 K12791 K12809 K12810 K16041 K16042 K17388 K19862	K02677 K06619 K07374 K11294 K12790 K12810	57	Human Diseases; Infectious diseases;Pathogenic Escherichia coli infection
map05133	79	16	0.202532	K01330 K01331 K01332 K01370 K02183 K02187 K02580 K03156 K03175 K03986 K03987 K03988 K03989 K03990 K03994 K04001 K04002 K04003 K04371 K04379 K04383 K04391 K04397 K04440 K04441 K04448 K04513 K04519 K04630 K04729 K04730 K04733 K04735 K05400 K05403 K05405 K05406 K05409 K05411 K05425 K05426 K05443 K05506 K05719 K05765 K05842 K06461 K06464 K06484 K07326 K07345 K07347 K07389 K07679 K07690 K08727 K09444 …	K04441 K07326 K07345 K07347 K07389 K07679 K07690 K11003 K11004 K11029 K12340 K12681 K12683 K12688 K12973 K15125	2838	Human Diseases; Infectious diseases;Pertussis
map05132	82	14	0.170732	K01370 K02406 K02580 K03385 K04371 K04379 K04383 K04391 K04392 K04393 K04437 K04440 K04441 K04448 K04514 K04519 K04687 K04729 K04735 K05132 K05133 K05399 K05405 K05408 K05427 K05482 K05505 K05692 K05701 K05747 K05748 K05753 K05754 K05755 K05756 K05757 K05758 K05759 K05916 K06071 K07863 K07897 K07898 K08598 K10030 K10160 K10168 K10407 K10413 K10414 K10415 K10416 K12264 K12265 K12266 K12799 K12805 …	K02406 K03385 K04441 K05916 K10407 K12264 K12265 K12266 K13285 K13287 K13771 K15352 K15353 K15366	6167	Human Diseases; Infectious diseases;Salmonella infection
map05131	64	5	0.078125	K02580 K02581 K03362 K04371 K04392 K04393 K04438 K04440 K04441 K04467 K04514 K04734 K04735 K05692 K05700 K05704 K05719 K05740 K05747 K05748 K05753 K05754 K05755 K05756 K05757 K05758 K05759 K06106 K06256 K06484 K06619 K07209 K07210 K07863 K08339 K08727 K08846 K10030 K10165 K11006 K11007 K11011 K11012 K12366 K12679 K12785 K12836 K13085 K13284 K13285 K13286 K13287 K13450 K13708 K13728 K13742 K13743 …	K04441 K05740 K06619 K13285 K13287	48	Human Diseases; Infectious diseases;Shigellosis
map05150	66	15	0.227273	K01315 K01330 K01331 K01332 K01333 K01334 K01335 K01401 K03367 K03739 K03740 K03905 K03986 K03987 K03988 K03989 K03990 K03991 K03992 K03993 K03994 K04004 K04009 K04010 K04172 K04173 K04279 K05443 K05718 K06461 K06463 K06464 K06472 K06490 K06496 K06498 K06513 K06544 K06752 K06856 K07596 K10784 K10785 K11038 K11040 K11041 K11043 K12560 K14188 K14192 K14193 K14194 K14195 K14196 K14197 K14198 K14199 …	K01401 K03367 K03739 K03740 K11041 K14188 K14192 K14193 K14194 K14195 K14196 K14201 K14205 K19079 K19080	1332	Human Diseases; Infectious diseases;Staphylococcus aureus infection
map05145	94	8	0.0851064	K00461 K00922 K02158 K02161 K02187 K02580 K02581 K02649 K03156 K03158 K03160 K03161 K03175 K03283 K04180 K04371 K04398 K04399 K04403 K04404 K04427 K04432 K04433 K04440 K04441 K04447 K04456 K04467 K04534 K04570 K04630 K04687 K04692 K04694 K04725 K04729 K04730 K04733 K04734 K04735 K05132 K05133 K05134 K05135 K05400 K05406 K05425 K05443 K05635 K05636 K05637 K05719 K06240 K06241 K06243 K06244 K06245 …	K03283 K04427 K04441 K04456 K06276 K08738 K13412 K14145	327	Human Diseases; Infectious diseases;Toxoplasmosis
map05152	131	15	0.114504	K00914 K01078 K01368 K01379 K02040 K02084 K02144 K02146 K02154 K02155 K02158 K02159 K02161 K02183 K02187 K02373 K02580 K03156 K03158 K03171 K03175 K03661 K03662 K03990 K04011 K04043 K04077 K04348 K04366 K04371 K04383 K04391 K04398 K04399 K04400 K04440 K04441 K04447 K04456 K04498 K04513 K04515 K04519 K04687 K04718 K04726 K04729 K04730 K04731 K04733 K04735 K05132 K05133 K05134 K05135 K05398 K05399 …	K01078 K02040 K02154 K04043 K04077 K04441 K04456 K04498 K04515 K04718 K06560 K08738 K14949 K14952 K14956	5766	Human Diseases; Infectious diseases;Tuberculosis
map05110	48	10	0.208333	K01116 K02144 K02145 K02146 K02147 K02148 K02149 K02150 K02151 K02152 K02153 K02154 K02155 K02677 K03661 K03662 K04345 K04632 K04926 K05031 K05692 K05701 K05859 K06098 K07342 K07937 K08043 K08049 K08604 K09481 K09582 K10928 K10929 K10930 K10931 K10932 K10933 K10934 K10935 K10948 K10949 K10950 K10951 K10952 K10953 K10954 K10955 K10956	K02145 K02154 K02677 K04345 K08604 K10932 K10934 K10953 K10954 K10956	194	Human Diseases; Infectious diseases;Vibrio cholerae infection
map05111	43	22	0.511628	K02405 K03087 K03092 K05851 K07173 K08604 K08720 K10909 K10910 K10911 K10912 K10913 K10914 K10915 K10916 K10917 K10918 K10919 K10920 K10921 K10922 K10923 K10924 K10925 K10926 K10927 K10928 K10929 K10930 K10931 K10932 K10933 K10934 K10935 K10936 K10937 K10938 K10939 K10940 K10941 K10942 K10943 K15851	K02405 K03087 K03092 K05851 K07173 K08604 K08720 K10909 K10912 K10913 K10914 K10916 K10917 K10918 K10921 K10932 K10934 K10937 K10939 K10941 K10942 K10943	3696	Human Diseases; Infectious diseases;Vibrio cholerae pathogenic cycle
map05010	141	28	0.198582	K00134 K00234 K00235 K00236 K00237 K00411 K00412 K00413 K00414 K00415 K00416 K00417 K00418 K00419 K00420 K01059 K01367 K01389 K01408 K02084 K02090 K02125 K02126 K02127 K02128 K02131 K02132 K02133 K02134 K02135 K02136 K02137 K02138 K02158 K02183 K02187 K02256 K02261 K02262 K02263 K02264 K02265 K02266 K02267 K02268 K02270 K02271 K02272 K02273 K02373 K03083 K03156 K03158 K03853 K03934 K03935 K03936 …	K00134 K00234 K00411 K00412 K00413 K00415 K01389 K01408 K02126 K02128 K02132 K02133 K02137 K02256 K02262 K03936 K03937 K03940 K03941 K03942 K03943 K03953 K03955 K04959 K05853 K08683 K08738 K08860	2078	Human Diseases; Neurodegenerative diseases;Alzheimer's disease
map05014	43	6	0.139535	K01370 K02084 K02158 K02159 K02161 K02187 K02308 K03156 K03158 K03781 K04348 K04392 K04399 K04426 K04432 K04433 K04441 K04451 K04565 K04569 K04570 K04572 K04573 K04574 K04575 K04726 K04741 K05141 K05197 K05198 K05208 K05209 K05210 K05211 K05212 K05613 K06268 K07607 K07887 K08738 K11518 K11519 K13240	K03781 K04426 K04441 K04565 K05613 K08738	709	Human Diseases; Neurodegenerative diseases;Amyotrophic lateral sclerosis (ALS)
map05016	149	28	0.187919	K00234 K00235 K00236 K00237 K00411 K00412 K00413 K00414 K00415 K00416 K00417 K00418 K00419 K00420 K02084 K02125 K02126 K02127 K02128 K02131 K02132 K02133 K02134 K02135 K02136 K02137 K02138 K02159 K02187 K02256 K02261 K02262 K02263 K02264 K02265 K02266 K02267 K02268 K02270 K02271 K02272 K02273 K03006 K03007 K03008 K03009 K03010 K03011 K03012 K03013 K03014 K03015 K03016 K03017 K03120 K03129 K03934 …	K00234 K00411 K00412 K00413 K00415 K02126 K02128 K02132 K02133 K02137 K02256 K02262 K03006 K03936 K03937 K03940 K03941 K03942 K03943 K03953 K03955 K04498 K04564 K04565 K06067 K08738 K10408 K10426	1700	Human Diseases; Neurodegenerative diseases;Huntington's disease
map05012	122	32	0.262295	K00234 K00235 K00236 K00237 K00411 K00412 K00413 K00414 K00415 K00416 K00417 K00418 K00419 K00420 K00501 K02084 K02125 K02126 K02127 K02128 K02131 K02132 K02133 K02134 K02135 K02136 K02137 K02138 K02187 K02256 K02261 K02262 K02263 K02264 K02265 K02266 K02267 K02268 K02270 K02271 K02272 K02273 K03178 K03878 K03879 K03880 K03881 K03882 K03883 K03884 K03934 K03935 K03936 K03937 K03938 K03939 K03940 …	K00234 K00411 K00412 K00413 K00415 K02126 K02128 K02132 K02133 K02137 K02256 K02262 K03178 K03878 K03879 K03881 K03883 K03884 K03936 K03937 K03940 K03941 K03942 K03943 K03953 K03955 K04345 K04551 K05687 K08669 K08738 K08844	483	Human Diseases; Neurodegenerative diseases;Parkinson's disease
map05020	29	5	0.172414	K02159 K03986 K03987 K03988 K03994 K03995 K03996 K03997 K03998 K03999 K04000 K04345 K04368 K04369 K04371 K04375 K04383 K04519 K04565 K04741 K05405 K05634 K05635 K05703 K06491 K09203 K09490 K09553 K12499	K04345 K04368 K04565 K09490 K09553	598	Human Diseases; Neurodegenerative diseases;Prion diseases
map05034	83	12	0.144578	K00274 K00501 K01593 K02183 K02833 K03099 K04144 K04145 K04266 K04267 K04347 K04355 K04360 K04364 K04365 K04366 K04368 K04371 K04374 K04450 K04534 K04536 K04537 K04538 K04539 K04540 K04541 K04542 K04543 K04544 K04545 K04546 K04547 K04548 K04549 K04630 K04632 K05036 K05208 K05209 K05210 K05211 K05212 K05213 K05214 K05232 K05256 K05869 K05870 K06067 K06269 K06279 K07359 K07825 K07826 K07827 K07828 …	K00274 K01593 K03099 K04365 K04368 K05869 K06067 K06269 K07359 K11404 K11407 K11418	290	Human Diseases; Substance dependence;Alcoholism
map05031	45	7	0.155556	K00274 K00501 K01593 K02183 K02677 K04144 K04345 K04348 K04374 K04379 K04448 K04450 K04515 K04560 K04632 K04850 K04851 K05036 K05197 K05198 K05199 K05200 K05208 K05209 K05210 K05211 K05212 K05213 K05214 K05869 K05870 K06268 K06269 K08045 K08155 K09029 K09047 K09048 K09049 K11411 K15494 K15840 K15867 K19662 K19663	K00274 K01593 K02677 K04345 K04515 K05869 K06269	101	Human Diseases; Substance dependence;Amphetamine addiction
map05030	38	3	0.0789474	K00274 K00501 K01593 K02090 K02580 K04144 K04145 K04345 K04355 K04374 K04448 K04450 K04605 K04630 K04632 K04735 K05036 K05198 K05208 K05209 K05210 K05211 K05212 K05213 K05214 K05870 K08045 K08155 K09029 K09047 K09048 K09049 K11716 K11828 K13765 K15494 K15839 K15840	K00274 K01593 K04345	78	Human Diseases; Substance dependence;Cocaine addiction
map05032	64	6	0.09375	K00910 K02677 K04144 K04215 K04265 K04344 K04345 K04347 K04439 K04534 K04536 K04537 K04538 K04539 K04540 K04541 K04542 K04543 K04544 K04545 K04546 K04547 K04548 K04549 K04615 K04630 K04632 K04849 K04997 K04999 K05000 K05002 K05175 K05181 K05184 K05185 K05186 K05189 K05190 K05192 K07825 K07826 K08041 K08042 K08043 K08044 K08045 K08046 K08047 K08048 K08049 K08291 K13293 K13296 K13298 K13755 K15015 …	K00910 K02677 K04345 K08048 K13293 K13298	36	Human Diseases; Substance dependence;Morphine addiction
map01100	2663	1735	0.651521	K00001 K00002 K00003 K00005 K00007 K00008 K00010 K00011 K00012 K00013 K00014 K00015 K00016 K00018 K00019 K00020 K00021 K00022 K00024 K00025 K00026 K00028 K00029 K00030 K00031 K00032 K00033 K00035 K00036 K00037 K00038 K00039 K00040 K00041 K00042 K00043 K00044 K00049 K00050 K00051 K00052 K00053 K00055 K00058 K00059 K00064 K00067 K00070 K00072 K00074 K00075 K00077 K00079 K00081 K00082 K00083 K00084 …	K00001 K00003 K00005 K00007 K00008 K00010 K00011 K00012 K00013 K00014 K00015 K00016 K00018 K00019 K00020 K00022 K00024 K00025 K00026 K00028 K00029 K00030 K00031 K00032 K00033 K00035 K00036 K00038 K00039 K00040 K00041 K00042 K00043 K00049 K00050 K00052 K00053 K00055 K00058 K00059 K00064 K00067 K00074 K00075 K00077 K00082 K00087 K00090 K00093 K00094 K00097 K00099 K00101 K00103 K00104 K00106 K00108 …	661825	Metabolic pathways
map00250	67	55	0.820896	K00135 K00139 K00259 K00260 K00261 K00262 K00264 K00265 K00266 K00272 K00278 K00294 K00608 K00609 K00610 K00764 K00811 K00812 K00813 K00814 K00820 K00823 K00827 K00830 K01424 K01425 K01437 K01580 K01744 K01755 K01756 K01779 K01914 K01915 K01939 K01940 K01948 K01953 K01954 K01955 K01956 K03334 K05597 K07250 K08324 K08590 K09758 K11358 K11540 K11541 K13524 K13566 K13821 K14260 K14268 K14272 K14454 …	K00135 K00259 K00260 K00261 K00262 K00264 K00265 K00266 K00278 K00294 K00609 K00610 K00764 K00812 K00813 K00820 K00823 K00830 K01424 K01425 K01580 K01744 K01755 K01756 K01779 K01914 K01915 K01939 K01940 K01948 K01953 K01954 K01955 K01956 K05597 K07250 K08324 K08590 K09758 K11358 K11540 K11541 K13524 K13566 K13821 K14260 K14268 K14272 K14454 K14455 K14681 K15371 K16871 K18310 K19244	37550	Metabolism; Amino acid metabolism;Alanine, aspartate and glutamate metabolism
map00330	96	76	0.791667	K00128 K00137 K00147 K00149 K00273 K00274 K00286 K00294 K00296 K00316 K00318 K00472 K00491 K00542 K00613 K00657 K00673 K00797 K00802 K00811 K00812 K00813 K00819 K00824 K00840 K00931 K00933 K00934 K01259 K01426 K01470 K01473 K01474 K01476 K01480 K01484 K01485 K01581 K01583 K01584 K01585 K01611 K01750 K01777 K02626 K03343 K03365 K05526 K05604 K06447 K08660 K08687 K08688 K09251 K09470 K09471 K09472 …	K00128 K00137 K00147 K00273 K00274 K00286 K00294 K00318 K00472 K00491 K00542 K00613 K00657 K00673 K00797 K00802 K00812 K00813 K00819 K00824 K00840 K00931 K00933 K00934 K01426 K01470 K01473 K01474 K01476 K01480 K01484 K01485 K01581 K01583 K01585 K01611 K01750 K01777 K02626 K03365 K05526 K06447 K08660 K08687 K08688 K09251 K09470 K09471 K09472 K09473 K10536 K10793 K10794 K10795 K10796 K11142 K11358 …	13222	Metabolism; Amino acid metabolism;Arginine and proline metabolism
map00220	55	46	0.836364	K00145 K00260 K00261 K00262 K00491 K00611 K00618 K00619 K00620 K00811 K00812 K00813 K00814 K00818 K00821 K00926 K00930 K01425 K01427 K01428 K01429 K01430 K01438 K01457 K01476 K01478 K01755 K01915 K01940 K01941 K01948 K05597 K05828 K05829 K05830 K05831 K09065 K11067 K11358 K12659 K13240 K13241 K13242 K13427 K14048 K14260 K14272 K14454 K14455 K14541 K14677 K14681 K14682 K15371 K19412	K00145 K00260 K00261 K00262 K00491 K00611 K00619 K00620 K00812 K00813 K00818 K00821 K00926 K00930 K01425 K01428 K01429 K01430 K01438 K01457 K01476 K01478 K01755 K01915 K01940 K01941 K01948 K05597 K05828 K05829 K05830 K05831 K09065 K11358 K12659 K14048 K14260 K14272 K14454 K14455 K14541 K14677 K14681 K14682 K15371 K19412	18273	Metabolism; Amino acid metabolism;Arginine biosynthesis
map00270	96	77	0.802083	K00003 K00016 K00024 K00025 K00026 K00133 K00456 K00544 K00547 K00548 K00549 K00558 K00640 K00641 K00651 K00772 K00789 K00797 K00802 K00811 K00812 K00813 K00815 K00826 K00827 K00832 K00838 K00899 K00928 K01011 K01243 K01244 K01251 K01450 K01505 K01611 K01697 K01738 K01739 K01740 K01752 K01758 K01760 K01761 K01762 K01919 K01920 K03334 K05396 K05933 K07173 K08963 K08964 K08965 K08966 K08967 K08968 …	K00003 K00016 K00024 K00025 K00026 K00133 K00547 K00548 K00549 K00558 K00640 K00641 K00651 K00772 K00789 K00797 K00802 K00812 K00813 K00815 K00826 K00832 K00838 K00899 K00928 K01011 K01243 K01251 K01450 K01505 K01611 K01697 K01738 K01739 K01740 K01752 K01758 K01760 K01761 K01762 K01919 K01920 K05396 K07173 K08963 K08964 K08965 K08967 K08969 K09758 K09880 K10150 K10764 K11204 K11358 K12339 K12524 …	38627	Metabolism; Amino acid metabolism;Cysteine and methionine metabolism
map00260	94	83	0.882979	K00003 K00018 K00049 K00050 K00058 K00060 K00108 K00130 K00133 K00273 K00274 K00276 K00281 K00282 K00283 K00301 K00302 K00303 K00304 K00305 K00306 K00314 K00315 K00382 K00499 K00542 K00544 K00552 K00600 K00605 K00613 K00639 K00643 K00827 K00830 K00831 K00836 K00865 K00872 K00928 K00998 K01079 K01620 K01694 K01695 K01696 K01697 K01733 K01752 K01753 K01754 K01758 K01834 K01837 K02203 K02204 K02437 …	K00003 K00018 K00049 K00050 K00058 K00060 K00108 K00130 K00133 K00273 K00274 K00276 K00281 K00282 K00283 K00301 K00302 K00303 K00305 K00314 K00315 K00382 K00499 K00542 K00600 K00605 K00613 K00639 K00643 K00830 K00831 K00836 K00865 K00872 K00928 K00998 K01079 K01620 K01694 K01695 K01696 K01697 K01733 K01752 K01753 K01754 K01758 K01834 K02203 K02204 K02437 K06001 K06718 K06720 K08688 K10150 K10674 …	30518	Metabolism; Amino acid metabolism;Glycine, serine and threonine metabolism
map00340	46	39	0.847826	K00013 K00128 K00129 K00149 K00274 K00546 K00603 K00765 K00817 K01089 K01437 K01458 K01468 K01479 K01496 K01523 K01590 K01593 K01663 K01693 K01712 K01745 K01814 K02500 K02501 K02502 K04486 K05602 K05603 K05604 K07008 K08660 K11182 K11755 K13990 K14085 K14152 K14755 K17363 K18649 K18911 K18912 K18913 K19787 K20246 K20247	K00013 K00128 K00129 K00274 K00603 K00765 K00817 K01089 K01458 K01468 K01479 K01496 K01523 K01590 K01593 K01663 K01693 K01712 K01745 K01814 K02500 K02501 K02502 K04486 K05602 K05603 K07008 K08660 K11755 K13990 K14085 K14152 K17363 K18649 K18911 K18912 K18913 K20246 K20247	13418	Metabolism; Amino acid metabolism;Histidine metabolism
map00300	46	45	0.978261	K00003 K00133 K00143 K00215 K00290 K00293 K00674 K00821 K00825 K00838 K00841 K00928 K01439 K01586 K01655 K01705 K01714 K01778 K01928 K01929 K03340 K05822 K05823 K05824 K05825 K05827 K05828 K05829 K05830 K05831 K10206 K10977 K10978 K12524 K12525 K12526 K14085 K14267 K15792 K16180 K16181 K16182 K16792 K16793 K17450 K17753	K00003 K00133 K00143 K00215 K00290 K00674 K00821 K00825 K00838 K00841 K00928 K01439 K01586 K01655 K01705 K01714 K01778 K01928 K01929 K03340 K05822 K05823 K05824 K05825 K05827 K05828 K05829 K05830 K05831 K10206 K10977 K10978 K12524 K12525 K12526 K14085 K14267 K15792 K16180 K16181 K16182 K16792 K16793 K17450 K17753	20197	Metabolism; Amino acid metabolism;Lysine biosynthesis
map00310	72	37	0.513889	K00022 K00128 K00135 K00143 K00149 K00164 K00252 K00290 K00291 K00292 K00293 K00306 K00471 K00473 K00474 K00626 K00658 K00824 K00825 K01034 K01035 K01582 K01692 K01782 K01825 K01843 K01844 K03894 K03895 K03896 K03897 K06101 K07511 K07514 K07515 K09186 K09187 K09188 K09189 K11419 K11420 K11421 K11422 K11423 K11424 K11425 K11427 K11428 K11429 K11431 K11433 K11703 K13609 K13645 K13646 K13647 K14085 …	K00022 K00128 K00135 K00143 K00164 K00252 K00290 K00292 K00626 K00658 K00824 K00825 K01034 K01035 K01582 K01692 K01782 K01825 K01843 K01844 K03894 K03895 K03897 K07511 K11422 K11423 K11429 K11431 K13609 K14085 K14157 K14268 K18011 K18012 K18013 K18014 K19743	3259	Metabolism; Amino acid metabolism;Lysine degradation
map00360	75	61	0.813333	K00055 K00074 K00129 K00146 K00270 K00274 K00276 K00285 K00457 K00487 K00500 K00529 K00588 K00628 K00811 K00812 K00813 K00815 K00817 K00824 K00832 K00838 K01426 K01451 K01593 K01666 K01692 K01904 K01912 K02554 K02609 K02610 K02611 K02612 K02613 K02614 K02615 K02618 K03334 K03782 K04073 K05708 K05709 K05710 K05711 K05712 K05713 K05714 K05821 K07253 K10437 K10775 K10797 K11358 K12732 K13064 K13371 …	K00055 K00074 K00129 K00146 K00270 K00274 K00276 K00285 K00457 K00500 K00529 K00588 K00812 K00813 K00815 K00817 K00824 K00832 K00838 K01426 K01451 K01593 K01666 K01692 K01904 K01912 K02554 K02609 K02610 K02611 K02612 K02613 K02614 K02615 K02618 K03782 K04073 K05708 K05709 K05710 K05711 K05712 K05713 K05714 K07253 K10775 K10797 K11358 K14454 K14455 K15849 K15866 K18355 K18356 K18357 K18358 K18359 …	8780	Metabolism; Amino acid metabolism;Phenylalanine metabolism
map00400	72	64	0.888889	K00014 K00210 K00211 K00220 K00270 K00500 K00766 K00800 K00811 K00812 K00813 K00815 K00817 K00832 K00838 K00891 K01609 K01626 K01656 K01657 K01658 K01694 K01695 K01696 K01713 K01735 K01736 K01817 K01850 K03334 K03785 K03786 K03856 K04092 K04093 K04516 K04517 K04518 K05358 K05359 K05821 K05887 K06001 K06208 K06209 K09483 K09484 K11358 K11646 K13497 K13498 K13501 K13503 K13829 K13830 K13832 K13853 …	K00014 K00210 K00220 K00270 K00500 K00766 K00800 K00812 K00813 K00815 K00817 K00832 K00838 K00891 K01609 K01626 K01656 K01657 K01658 K01694 K01695 K01696 K01713 K01735 K01736 K01850 K03785 K03786 K03856 K04092 K04093 K04516 K04517 K04518 K05358 K05887 K06001 K06208 K06209 K09483 K09484 K11358 K11646 K13497 K13498 K13501 K13503 K13829 K13830 K13832 K13853 K14170 K14187 K14454 K14455 K15226 K15652 …	21137	Metabolism; Amino acid metabolism;Phenylalanine, tyrosine and tryptophan biosynthesis
map00380	66	38	0.575758	K00022 K00128 K00149 K00157 K00164 K00252 K00274 K00452 K00453 K00463 K00466 K00486 K00493 K00502 K00543 K00562 K00626 K00669 K00816 K00825 K00838 K01237 K01426 K01432 K01501 K01556 K01593 K01667 K01692 K01721 K01782 K01825 K03334 K03392 K03781 K03782 K04103 K07130 K07408 K07409 K07410 K07511 K07514 K07515 K10217 K11182 K11812 K11813 K11816 K11817 K11818 K11819 K11820 K11821 K11868 K14085 K14263 …	K00022 K00128 K00164 K00252 K00274 K00453 K00463 K00466 K00486 K00493 K00543 K00626 K00816 K00825 K00838 K01426 K01432 K01501 K01556 K01593 K01667 K01692 K01782 K01825 K03392 K03781 K03782 K04103 K07130 K07511 K10217 K11816 K14085 K14264 K14265 K14338 K15067 K16901	3299	Metabolism; Amino acid metabolism;Tryptophan metabolism
map00350	69	50	0.724638	K00001 K00055 K00121 K00129 K00135 K00151 K00157 K00270 K00274 K00276 K00422 K00431 K00450 K00451 K00455 K00457 K00483 K00484 K00501 K00503 K00505 K00506 K00545 K00553 K00680 K00811 K00812 K00813 K00815 K00817 K00832 K00838 K01555 K01557 K01592 K01593 K01668 K01800 K01801 K01826 K01827 K02509 K02510 K03334 K04072 K05821 K05921 K07253 K10219 K10774 K11358 K13371 K13372 K13951 K13952 K13953 K13954 …	K00001 K00055 K00121 K00129 K00135 K00151 K00270 K00274 K00276 K00450 K00451 K00455 K00457 K00483 K00484 K00505 K00545 K00680 K00812 K00813 K00815 K00817 K00832 K00838 K01555 K01557 K01592 K01593 K01668 K01800 K01801 K01826 K02509 K02510 K04072 K05921 K07253 K10219 K10774 K11358 K13953 K13954 K14454 K14455 K15849 K16164 K16165 K16171 K16901 K18933	7387	Metabolism; Amino acid metabolism;Tyrosine metabolism
map00290	17	17	1	K00052 K00053 K00263 K00826 K00835 K01649 K01652 K01653 K01687 K01702 K01703 K01704 K01754 K09011 K11258 K14260 K17989	K00052 K00053 K00263 K00826 K00835 K01649 K01652 K01653 K01687 K01702 K01703 K01704 K01754 K09011 K11258 K14260 K17989	13851	Metabolism; Amino acid metabolism;Valine, leucine and isoleucine biosynthesis
map00280	69	59	0.855072	K00020 K00022 K00128 K00140 K00149 K00157 K00166 K00167 K00186 K00187 K00188 K00189 K00248 K00249 K00253 K00263 K00271 K00382 K00626 K00632 K00822 K00826 K00827 K01027 K01028 K01029 K01640 K01641 K01692 K01782 K01825 K01847 K01848 K01849 K01907 K01964 K01965 K01966 K01968 K01969 K03334 K05605 K05606 K05607 K07250 K07508 K07509 K07511 K07513 K07514 K07515 K08683 K09478 K09699 K11263 K11381 K11410 …	K00020 K00022 K00128 K00140 K00166 K00167 K00186 K00187 K00188 K00189 K00248 K00249 K00253 K00263 K00271 K00382 K00626 K00632 K00822 K00826 K01027 K01028 K01029 K01640 K01641 K01692 K01782 K01825 K01847 K01848 K01849 K01907 K01965 K01966 K01968 K01969 K05605 K05606 K07250 K07508 K07511 K07513 K08683 K09478 K09699 K11263 K11381 K11410 K11538 K11942 K13524 K13766 K14085 K15036 K18472 K18660 K18661 …	8487	Metabolism; Amino acid metabolism;Valine, leucine and isoleucine degradation
map00525	25	13	0.52	K00973 K01710 K19969 K19974 K19978 K19979 K20424 K20425 K20426 K20427 K20428 K20430 K20431 K20432 K20433 K20434 K20435 K20436 K20437 K20438 K20439 K20440 K20441 K20442 K20443	K00973 K01710 K19974 K19978 K20427 K20428 K20431 K20432 K20435 K20437 K20438 K20439 K20442	4232	Metabolism; Biosynthesis of other secondary metabolites;Acarbose and validamycin biosynthesis
map00254	13	4	0.307692	K01946 K11262 K15316 K17643 K17644 K17645 K17646 K17647 K17648 K17649 K17650 K17651 K17652	K11262 K17644 K17647 K17648	130	Metabolism; Biosynthesis of other secondary metabolites;Aflatoxin biosynthesis
map00942	14	2	0.142857	K12338 K12930 K12931 K12932 K12933 K12934 K12935 K12936 K12937 K12938 K12939 K17192 K17193 K17194	K12338 K17192	63	Metabolism; Biosynthesis of other secondary metabolites;Anthocyanin biosynthesis
map00965	7	4	0.571429	K00505 K00545 K01593 K15774 K15775 K15776 K15777	K00505 K00545 K01593 K15777	89	Metabolism; Biosynthesis of other secondary metabolites;Betalain biosynthesis
map00524	21	15	0.714286	K00844 K00845 K12407 K13546 K13547 K13548 K13549 K13550 K13551 K13552 K13553 K13554 K13555 K13556 K13559 K13560 K13561 K13562 K13563 K13564 K17078	K00844 K00845 K13546 K13547 K13548 K13549 K13550 K13551 K13553 K13559 K13560 K13561 K13562 K13564 K17078	3214	Metabolism; Biosynthesis of other secondary metabolites;Butirosin and neomycin biosynthesis
map00232	9	3	0.333333	K00106 K00365 K00622 K07409 K12729 K12730 K12731 K16838 K17683	K00106 K00365 K00622	34	Metabolism; Biosynthesis of other secondary metabolites;Caffeine metabolism
map00332	19	10	0.526316	K00147 K00931 K18315 K18316 K18317 K18318 K18319 K18562 K18563 K18564 K18565 K18566 K18568 K18569 K18570 K18571 K18572 K18582 K18583	K00147 K00931 K18316 K18319 K18562 K18563 K18564 K18568 K18569 K18572	2091	Metabolism; Biosynthesis of other secondary metabolites;Carbapenem biosynthesis
map00331	5	1	0.2	K12673 K12674 K12675 K12676 K12677	K12676	2	Metabolism; Biosynthesis of other secondary metabolites;Clavulanic acid biosynthesis
map00944	12	1	0.0833333	K01195 K05279 K05280 K10757 K13080 K13083 K13264 K13269 K13270 K13271 K13272 K15787	K01195	992	Metabolism; Biosynthesis of other secondary metabolites;Flavone and flavonol biosynthesis
map00941	19	3	0.157895	K00475 K00487 K00588 K00660 K01859 K05277 K05278 K05280 K08243 K08695 K09754 K13065 K13077 K13078 K13079 K13080 K13081 K13082 K13083	K00588 K05278 K08695	243	Metabolism; Biosynthesis of other secondary metabolites;Flavonoid biosynthesis
map00901	10	3	0.3	K01593 K01757 K08233 K12693 K12694 K12695 K12696 K12697 K12698 K12699	K01593 K12693 K12695	178	Metabolism; Biosynthesis of other secondary metabolites;Indole alkaloid biosynthesis
map00403	13	2	0.153846	K18385 K18386 K18387 K18388 K18389 K18390 K18391 K18392 K18393 K18394 K18395 K18396 K18397	K18385 K18387	3	Metabolism; Biosynthesis of other secondary metabolites;Indole diterpene alkaloid biosynthesis
map00943	13	1	0.0769231	K05281 K13077 K13257 K13258 K13259 K13260 K13261 K13262 K13263 K13264 K13265 K13266 K13267	K05281	148	Metabolism; Biosynthesis of other secondary metabolites;Isoflavonoid biosynthesis
map00950	42	16	0.380952	K00274 K00276 K00307 K00422 K00501 K00505 K00811 K00812 K00813 K00815 K00832 K00838 K01592 K01593 K03334 K03378 K11358 K13371 K13372 K13382 K13383 K13384 K13385 K13386 K13387 K13388 K13389 K13390 K13391 K13392 K13393 K13394 K13395 K13396 K13397 K13398 K13399 K14454 K14455 K14975 K14976 K15849	K00274 K00276 K00505 K00812 K00813 K00815 K00832 K00838 K01592 K01593 K03378 K11358 K13396 K14454 K14455 K15849	1839	Metabolism; Biosynthesis of other secondary metabolites;Isoquinoline alkaloid biosynthesis
map00261	28	21	0.75	K00133 K00215 K00928 K00955 K00956 K00957 K00958 K01714 K05375 K12524 K12525 K12526 K13811 K16421 K16422 K16423 K19102 K19103 K19104 K19105 K19106 K19107 K19108 K19109 K19110 K19111 K19112 K19113	K00133 K00215 K00928 K00955 K00956 K00957 K00958 K01714 K05375 K12524 K12525 K12526 K13811 K16422 K16423 K19102 K19103 K19108 K19109 K19111 K19113	7827	Metabolism; Biosynthesis of other secondary metabolites;Monobactam biosynthesis
map00401	30	21	0.7	K00210 K00220 K00812 K00813 K00815 K00817 K00832 K00838 K04517 K11358 K12701 K12702 K12703 K12704 K12705 K12707 K12708 K12709 K12711 K12712 K12713 K12714 K12719 K12720 K12721 K12722 K12723 K12724 K14187 K17626	K00210 K00220 K00812 K00813 K00815 K00817 K00832 K00838 K04517 K11358 K12701 K12708 K12711 K12712 K12713 K12714 K12719 K12721 K12722 K12724 K14187	3856	Metabolism; Biosynthesis of other secondary metabolites;Novobiocin biosynthesis
map00311	15	11	0.733333	K00273 K01060 K01434 K04126 K04127 K04128 K10852 K12743 K12744 K12745 K12747 K12748 K17836 K18062 K19200	K00273 K01060 K01434 K04126 K04127 K04128 K10852 K12743 K17836 K18062 K19200	1524	Metabolism; Biosynthesis of other secondary metabolites;Penicillin and cephalosporin biosynthesis
map00940	33	11	0.333333	K00083 K00430 K00487 K00588 K01188 K01904 K03186 K03782 K05349 K05350 K09753 K09754 K09755 K09756 K09757 K10775 K11188 K12355 K12356 K13064 K13065 K13066 K13067 K13068 K15506 K17054 K17055 K17056 K17057 K17058 K17059 K18368 K20039	K00588 K01188 K01904 K03186 K03782 K05349 K05350 K10775 K11188 K17057 K20039	10227	Metabolism; Biosynthesis of other secondary metabolites;Phenylpropanoid biosynthesis
map00231	9	1	0.111111	K12628 K12629 K12630 K12631 K12632 K12633 K12634 K12635 K12636	K12632	3	Metabolism; Biosynthesis of other secondary metabolites;Puromycin biosynthesis
map00404	34	8	0.235294	K14132 K14134 K14257 K14266 K16438 K17475 K17825 K17826 K17827 K18279 K18280 K18281 K19884 K19885 K19886 K19887 K19888 K19889 K19981 K19982 K20075 K20076 K20077 K20078 K20079 K20080 K20081 K20082 K20085 K20086 K20087 K20088 K20089 K20090	K14257 K14266 K16438 K19888 K19889 K20075 K20079 K20082	73	Metabolism; Biosynthesis of other secondary metabolites;Staurosporine biosynthesis
map00945	13	1	0.0769231	K00487 K00517 K00588 K09754 K13065 K13231 K13232 K13233 K13234 K13235 K16040 K17211 K17212	K00588	241	Metabolism; Biosynthesis of other secondary metabolites;Stilbenoid, diarylheptanoid and gingerol biosynthesis
map00521	18	12	0.666667	K00010 K00067 K00844 K00845 K00973 K01092 K01710 K01790 K01835 K01858 K04339 K04340 K04341 K04342 K05957 K12407 K12570 K15778	K00010 K00067 K00844 K00845 K00973 K01092 K01710 K01835 K01858 K05957 K12570 K15778	13658	Metabolism; Biosynthesis of other secondary metabolites;Streptomycin biosynthesis
map00960	26	19	0.730769	K00276 K00808 K00811 K00812 K00813 K00815 K00817 K00832 K00838 K01582 K05353 K05354 K05821 K08081 K11358 K12692 K13607 K13608 K13609 K13610 K14454 K14455 K15849 K18606 K19064 K19743	K00276 K00812 K00813 K00815 K00817 K00832 K00838 K01582 K05354 K08081 K11358 K12692 K13607 K13609 K14454 K14455 K15849 K19064 K19743	3274	Metabolism; Biosynthesis of other secondary metabolites;Tropane, piperidine and pyridine alkaloid biosynthesis
map00520	148	130	0.878378	K00012 K00066 K00075 K00326 K00523 K00621 K00698 K00770 K00790 K00820 K00844 K00845 K00847 K00849 K00884 K00885 K00886 K00963 K00965 K00966 K00971 K00972 K00975 K00976 K00978 K00983 K00992 K01097 K01183 K01198 K01207 K01209 K01233 K01443 K01452 K01639 K01654 K01709 K01711 K01784 K01787 K01788 K01791 K01809 K01810 K01835 K01836 K01840 K01854 K02377 K02472 K02473 K02474 K02564 K02763 K02764 K02765 …	K00012 K00066 K00075 K00326 K00523 K00621 K00698 K00790 K00820 K00844 K00845 K00847 K00849 K00884 K00885 K00886 K00963 K00965 K00966 K00971 K00972 K00975 K00976 K00978 K00983 K00992 K01183 K01198 K01207 K01209 K01233 K01443 K01452 K01639 K01654 K01709 K01711 K01784 K01787 K01788 K01791 K01809 K01810 K01835 K01836 K01840 K01854 K02377 K02472 K02473 K02474 K02564 K02763 K02777 K02778 K02790 K02791 …	70809	Metabolism; Carbohydrate metabolism;Amino sugar and nucleotide sugar metabolism
map00053	45	36	0.8	K00012 K00064 K00103 K00128 K00149 K00225 K00423 K00434 K00469 K00699 K00880 K01053 K01630 K01706 K01707 K01708 K02821 K02822 K03077 K03078 K03079 K03475 K03476 K08092 K08232 K10046 K10047 K12447 K13873 K13874 K13875 K13876 K13877 K14085 K14190 K16190 K17744 K18649 K18981 K18982 K18983 K19588 K19642 K19660 K20023	K00012 K00064 K00103 K00128 K00423 K00699 K00880 K01053 K01630 K01706 K01707 K01708 K02821 K02822 K03077 K03078 K03079 K03475 K03476 K08092 K10046 K10047 K12447 K13873 K13874 K13875 K13876 K14085 K17744 K18649 K18981 K18982 K18983 K19642 K19660 K20023	3783	Metabolism; Carbohydrate metabolism;Ascorbate and aldarate metabolism
map00650	86	79	0.918605	K00004 K00019 K00022 K00023 K00043 K00074 K00100 K00109 K00132 K00135 K00139 K00169 K00170 K00171 K00172 K00174 K00175 K00209 K00239 K00240 K00241 K00242 K00244 K00245 K00246 K00247 K00248 K00626 K00634 K00656 K00823 K00929 K01027 K01028 K01029 K01034 K01035 K01039 K01040 K01575 K01580 K01615 K01640 K01641 K01652 K01653 K01692 K01715 K01782 K01799 K01825 K01896 K01907 K03366 K03737 K03821 K04072 …	K00004 K00019 K00022 K00023 K00043 K00074 K00100 K00109 K00132 K00135 K00169 K00170 K00171 K00172 K00174 K00175 K00209 K00239 K00240 K00241 K00242 K00244 K00245 K00246 K00247 K00248 K00626 K00634 K00656 K00823 K00929 K01027 K01028 K01029 K01034 K01035 K01039 K01040 K01575 K01580 K01615 K01640 K01641 K01652 K01653 K01692 K01715 K01782 K01799 K01825 K01896 K01907 K03366 K03737 K03821 K04072 K04073 …	23315	Metabolism; Carbohydrate metabolism;Butanoate metabolism
map00660	25	22	0.88	K00052 K01575 K01652 K01653 K01703 K01704 K01846 K01902 K01903 K04835 K08691 K09011 K10218 K11258 K14449 K14471 K14472 K17724 K18288 K18289 K18290 K18291 K18292 K19268 K19281	K00052 K01575 K01652 K01653 K01703 K01704 K01846 K01902 K01903 K04835 K08691 K09011 K10218 K11258 K14471 K14472 K17724 K18288 K18289 K18290 K18291 K18292	7240	Metabolism; Carbohydrate metabolism;C5-Branched dibasic acid metabolism
map00020	57	52	0.912281	K00024 K00025 K00026 K00030 K00031 K00116 K00161 K00162 K00163 K00164 K00169 K00170 K00171 K00172 K00174 K00175 K00176 K00177 K00234 K00235 K00236 K00237 K00239 K00240 K00241 K00242 K00244 K00245 K00246 K00247 K00382 K00627 K00658 K01596 K01610 K01647 K01648 K01676 K01677 K01678 K01679 K01681 K01682 K01899 K01900 K01902 K01903 K01958 K01959 K01960 K03737 K15230 K15231 K17753 K18118 K18859 K18860	K00024 K00025 K00026 K00030 K00031 K00116 K00161 K00162 K00163 K00164 K00169 K00170 K00171 K00172 K00174 K00175 K00176 K00177 K00234 K00239 K00240 K00241 K00242 K00244 K00245 K00246 K00247 K00382 K00627 K00658 K01596 K01610 K01647 K01648 K01676 K01677 K01678 K01679 K01681 K01682 K01899 K01900 K01902 K01903 K01958 K01959 K01960 K03737 K15230 K15231 K17753 K18118	18965	Metabolism; Carbohydrate metabolism;Citrate cycle (TCA cycle)
map00051	105	91	0.866667	K00007 K00008 K00009 K00011 K00045 K00064 K00066 K00068 K00844 K00846 K00847 K00848 K00850 K00863 K00879 K00881 K00882 K00895 K00900 K00966 K00971 K00976 K01086 K01103 K01218 K01622 K01623 K01624 K01628 K01629 K01711 K01729 K01795 K01803 K01805 K01808 K01809 K01813 K01818 K01820 K01840 K02377 K02446 K02768 K02769 K02770 K02771 K02781 K02782 K02783 K02793 K02794 K02795 K02796 K02798 K02799 K02800 …	K00007 K00008 K00009 K00011 K00045 K00064 K00066 K00068 K00844 K00846 K00847 K00848 K00850 K00863 K00879 K00881 K00882 K00895 K00900 K00966 K00971 K00976 K01218 K01623 K01624 K01628 K01629 K01711 K01729 K01795 K01803 K01805 K01808 K01809 K01813 K01818 K01820 K01840 K02377 K02446 K02768 K02769 K02770 K02771 K02781 K02783 K02793 K02794 K02795 K02796 K02798 K02799 K02812 K02813 K02814 K02815 K03332 …	32940	Metabolism; Carbohydrate metabolism;Fructose and mannose metabolism
map00052	74	61	0.824324	K00011 K00035 K00094 K00704 K00844 K00845 K00849 K00850 K00883 K00917 K00963 K00965 K01084 K01182 K01187 K01189 K01190 K01193 K01203 K01220 K01229 K01631 K01635 K01684 K01784 K01785 K01819 K01835 K01854 K02079 K02080 K02744 K02745 K02746 K02747 K02773 K02774 K02775 K02786 K02787 K02788 K04618 K05308 K06611 K06617 K07406 K07407 K07966 K07967 K08302 K10984 K10985 K10986 K11395 K12047 K12111 K12112 …	K00011 K00035 K00094 K00844 K00845 K00849 K00850 K00883 K00917 K00963 K00965 K01182 K01187 K01190 K01193 K01220 K01631 K01635 K01684 K01784 K01785 K01819 K01835 K01854 K02079 K02080 K02744 K02745 K02746 K02747 K02773 K02774 K02775 K02786 K02787 K04618 K05308 K06617 K07406 K07407 K08302 K10984 K10985 K10986 K11395 K12111 K12112 K12308 K12309 K12316 K12317 K12447 K15778 K15779 K15922 K16370 K16371 …	41838	Metabolism; Carbohydrate metabolism;Galactose metabolism
map00010	98	76	0.77551	K00001 K00002 K00016 K00114 K00121 K00128 K00129 K00131 K00134 K00138 K00149 K00150 K00161 K00162 K00163 K00169 K00170 K00171 K00172 K00174 K00175 K00382 K00627 K00844 K00845 K00850 K00873 K00886 K00895 K00918 K00927 K01084 K01085 K01086 K01222 K01223 K01568 K01596 K01610 K01622 K01623 K01624 K01689 K01785 K01792 K01803 K01810 K01834 K01835 K01837 K01895 K01905 K02446 K02752 K02753 K02777 K02778 …	K00001 K00016 K00114 K00121 K00128 K00129 K00131 K00134 K00138 K00150 K00161 K00162 K00163 K00169 K00170 K00171 K00172 K00174 K00175 K00382 K00627 K00844 K00845 K00850 K00873 K00886 K00895 K00918 K00927 K01085 K01222 K01223 K01568 K01596 K01610 K01623 K01624 K01689 K01785 K01792 K01803 K01810 K01834 K01835 K01895 K01905 K02446 K02752 K02777 K02778 K02790 K02791 K03103 K03737 K03841 K04022 K04041 …	45255	Metabolism; Carbohydrate metabolism;Glycolysis / Gluconeogenesis
map00630	95	81	0.852632	K00015 K00018 K00023 K00024 K00025 K00026 K00042 K00048 K00049 K00050 K00104 K00122 K00123 K00124 K00125 K00126 K00127 K00281 K00282 K00283 K00284 K00382 K00600 K00605 K00626 K00830 K00865 K01091 K01432 K01433 K01450 K01455 K01458 K01569 K01577 K01601 K01602 K01608 K01625 K01637 K01638 K01647 K01681 K01682 K01816 K01846 K01847 K01848 K01849 K01915 K01964 K01965 K01966 K02437 K03418 K03779 K03780 …	K00015 K00018 K00023 K00024 K00025 K00026 K00042 K00048 K00049 K00050 K00104 K00122 K00123 K00124 K00125 K00126 K00127 K00281 K00282 K00283 K00284 K00382 K00600 K00605 K00626 K00830 K00865 K01091 K01432 K01433 K01450 K01455 K01458 K01577 K01601 K01608 K01625 K01637 K01638 K01647 K01681 K01682 K01816 K01846 K01847 K01848 K01849 K01915 K01965 K01966 K02437 K03779 K03780 K03781 K04835 K05606 K07130 …	23419	Metabolism; Carbohydrate metabolism;Glyoxylate and dicarboxylate metabolism
map00562	64	25	0.390625	K00010 K00140 K00469 K00888 K00889 K00911 K00913 K00914 K00915 K00920 K00921 K00922 K00923 K00999 K01083 K01092 K01093 K01099 K01106 K01107 K01108 K01109 K01110 K01114 K01116 K01771 K01803 K01858 K03084 K03103 K03335 K03336 K03337 K03338 K03339 K05857 K05858 K05859 K05860 K05861 K06606 K07281 K07291 K10047 K10572 K13711 K13712 K15422 K15759 K15909 K16043 K16044 K16619 K18081 K18082 K18083 K18086 …	K00010 K00140 K00888 K00889 K00921 K01083 K01092 K01093 K01771 K01803 K01858 K03103 K03335 K03336 K03337 K03338 K03339 K06606 K07281 K10047 K16043 K16044 K16619 K18649 K20279	5959	Metabolism; Carbohydrate metabolism;Inositol phosphate metabolism
map00040	63	55	0.873016	K00002 K00007 K00008 K00011 K00012 K00039 K00040 K00041 K00065 K00078 K00128 K00699 K00848 K00853 K00854 K00875 K00880 K00963 K01051 K01184 K01195 K01213 K01629 K01685 K01686 K01728 K01730 K01731 K01783 K01786 K01804 K01805 K01812 K01815 K01820 K03080 K03081 K03082 K03331 K05351 K05352 K08092 K08322 K08323 K12447 K13247 K14259 K14273 K14274 K14275 K14756 K16190 K16849 K16850 K17738 K17743 K17818 …	K00007 K00008 K00011 K00012 K00039 K00040 K00041 K00078 K00128 K00699 K00848 K00853 K00875 K00880 K00963 K01051 K01184 K01195 K01213 K01629 K01685 K01686 K01730 K01731 K01783 K01786 K01804 K01805 K01812 K01815 K01820 K03080 K03081 K03082 K03331 K05351 K05352 K08092 K08322 K08323 K12447 K14259 K14273 K14274 K14275 K16849 K16850 K17738 K17743 K17818 K18102 K18103 K18106 K18107 K19551	21230	Metabolism; Carbohydrate metabolism;Pentose and glucuronate interconversions
map00030	77	70	0.909091	K00032 K00033 K00034 K00036 K00090 K00115 K00117 K00131 K00615 K00616 K00850 K00851 K00852 K00874 K00895 K00918 K00948 K01053 K01057 K01086 K01619 K01621 K01622 K01623 K01624 K01625 K01690 K01783 K01807 K01808 K01810 K01835 K01839 K02446 K03738 K03841 K04041 K05308 K05774 K06151 K06152 K06859 K07404 K08093 K08094 K11395 K11441 K11529 K11532 K11645 K13810 K13812 K13831 K13937 K15778 K15779 K15916 …	K00032 K00033 K00034 K00036 K00090 K00117 K00131 K00615 K00616 K00850 K00851 K00852 K00874 K00895 K00918 K00948 K01053 K01057 K01619 K01621 K01623 K01624 K01625 K01690 K01783 K01807 K01808 K01810 K01835 K01839 K02446 K03738 K03841 K04041 K05308 K05774 K06151 K06152 K06859 K07404 K08093 K08094 K11395 K11441 K11529 K11645 K13810 K13831 K13937 K15778 K15779 K15916 K16305 K16306 K16370 K17463 K17464 …	31167	Metabolism; Carbohydrate metabolism;Pentose phosphate pathway
map00640	99	88	0.888889	K00005 K00016 K00048 K00086 K00140 K00166 K00167 K00169 K00170 K00171 K00172 K00249 K00382 K00625 K00626 K00656 K00822 K00823 K00925 K00932 K01026 K01034 K01035 K01574 K01578 K01659 K01682 K01692 K01699 K01720 K01734 K01782 K01825 K01847 K01848 K01849 K01895 K01899 K01900 K01902 K01903 K01905 K01908 K01946 K01961 K01962 K01963 K01964 K01965 K01966 K02160 K03416 K03417 K05605 K05606 K07250 K07511 …	K00005 K00016 K00048 K00086 K00140 K00166 K00167 K00169 K00170 K00171 K00172 K00249 K00382 K00625 K00626 K00656 K00822 K00823 K00925 K00932 K01026 K01034 K01035 K01574 K01578 K01659 K01682 K01692 K01699 K01720 K01734 K01782 K01825 K01847 K01848 K01849 K01895 K01899 K01900 K01902 K01903 K01905 K01908 K01961 K01962 K01963 K01965 K01966 K02160 K03416 K03417 K05605 K05606 K07250 K07511 K08325 K09699 …	20190	Metabolism; Carbohydrate metabolism;Propanoate metabolism
map00620	95	91	0.957895	K00016 K00024 K00025 K00026 K00027 K00028 K00029 K00049 K00051 K00101 K00102 K00116 K00128 K00132 K00138 K00149 K00156 K00158 K00161 K00162 K00163 K00169 K00170 K00171 K00172 K00174 K00175 K00244 K00245 K00246 K00247 K00382 K00467 K00625 K00626 K00627 K00656 K00873 K00925 K01003 K01006 K01007 K01026 K01067 K01069 K01512 K01571 K01572 K01573 K01595 K01596 K01610 K01638 K01649 K01655 K01676 K01677 …	K00016 K00024 K00025 K00026 K00027 K00028 K00029 K00049 K00101 K00102 K00116 K00128 K00132 K00138 K00156 K00158 K00161 K00162 K00163 K00169 K00170 K00171 K00172 K00174 K00175 K00244 K00245 K00246 K00247 K00382 K00467 K00625 K00626 K00627 K00656 K00873 K00925 K01003 K01006 K01007 K01026 K01067 K01069 K01512 K01571 K01572 K01573 K01595 K01596 K01610 K01638 K01649 K01655 K01676 K01677 K01678 K01679 …	39118	Metabolism; Carbohydrate metabolism;Pyruvate metabolism
map00500	109	87	0.798165	K00012 K00688 K00689 K00690 K00691 K00692 K00693 K00694 K00695 K00696 K00697 K00699 K00700 K00702 K00703 K00705 K00706 K00770 K00844 K00845 K00847 K00963 K00975 K00978 K01051 K01084 K01087 K01176 K01177 K01178 K01179 K01182 K01184 K01187 K01188 K01193 K01194 K01195 K01196 K01198 K01199 K01203 K01208 K01210 K01212 K01213 K01225 K01226 K01232 K01236 K01513 K01810 K01835 K01838 K02438 K02749 K02750 …	K00012 K00688 K00689 K00690 K00691 K00692 K00693 K00694 K00695 K00696 K00697 K00699 K00700 K00702 K00703 K00705 K00706 K00844 K00845 K00847 K00963 K00975 K00978 K01051 K01087 K01176 K01178 K01179 K01182 K01184 K01187 K01188 K01193 K01194 K01195 K01196 K01198 K01208 K01210 K01212 K01213 K01226 K01232 K01236 K01513 K01810 K01835 K01838 K02438 K02749 K02777 K02790 K02791 K02808 K02809 K02810 K02818 …	63826	Metabolism; Carbohydrate metabolism;Starch and sucrose metabolism
map00710	36	29	0.805556	K00024 K00025 K00026 K00028 K00029 K00051 K00134 K00150 K00615 K00814 K00855 K00927 K01006 K01086 K01100 K01595 K01601 K01602 K01610 K01621 K01623 K01624 K01783 K01803 K01807 K01808 K02446 K03841 K04041 K05298 K11214 K11532 K11645 K14272 K14454 K14455	K00024 K00025 K00026 K00028 K00029 K00134 K00150 K00615 K00855 K00927 K01006 K01595 K01601 K01610 K01621 K01623 K01624 K01783 K01803 K01807 K01808 K02446 K03841 K04041 K11214 K11645 K14272 K14454 K14455	21029	Metabolism; Energy metabolism;Carbon fixation in photosynthetic organisms
map00720	106	93	0.877358	K00024 K00031 K00169 K00170 K00171 K00172 K00174 K00175 K00176 K00177 K00194 K00196 K00197 K00198 K00239 K00240 K00241 K00242 K00244 K00245 K00246 K00247 K00297 K00625 K00626 K00925 K01006 K01007 K01491 K01595 K01648 K01676 K01677 K01678 K01679 K01681 K01682 K01847 K01848 K01849 K01895 K01902 K01903 K01938 K01958 K01959 K01960 K01961 K01962 K01963 K01964 K02160 K03518 K03519 K03520 K03737 K05299 …	K00024 K00031 K00169 K00170 K00171 K00172 K00174 K00175 K00176 K00177 K00194 K00196 K00197 K00198 K00239 K00240 K00241 K00242 K00244 K00245 K00246 K00247 K00297 K00625 K00626 K00925 K01006 K01007 K01491 K01595 K01648 K01676 K01677 K01678 K01679 K01681 K01682 K01847 K01848 K01849 K01895 K01902 K01903 K01938 K01958 K01959 K01960 K01961 K01962 K01963 K02160 K03518 K03519 K03520 K03737 K05299 K05606 …	31814	Metabolism; Energy metabolism;Carbon fixation pathways in prokaryotes
map00680	165	106	0.642424	K00018 K00024 K00058 K00093 K00121 K00122 K00123 K00124 K00125 K00126 K00127 K00148 K00169 K00170 K00171 K00172 K00192 K00193 K00194 K00195 K00196 K00197 K00198 K00200 K00201 K00202 K00203 K00204 K00205 K00317 K00319 K00320 K00399 K00400 K00401 K00402 K00440 K00441 K00442 K00443 K00577 K00578 K00579 K00580 K00581 K00582 K00583 K00584 K00600 K00625 K00672 K00830 K00831 K00850 K00863 K00925 K01007 …	K00018 K00024 K00058 K00093 K00121 K00122 K00123 K00124 K00125 K00126 K00127 K00148 K00169 K00170 K00171 K00172 K00192 K00194 K00196 K00197 K00198 K00202 K00204 K00205 K00317 K00320 K00400 K00441 K00443 K00600 K00625 K00830 K00831 K00850 K00863 K00925 K01007 K01070 K01079 K01499 K01595 K01623 K01624 K01689 K01834 K01895 K02203 K02446 K03388 K03389 K03390 K03518 K03519 K03520 K03841 K04041 K04480 …	30602	Metabolism; Energy metabolism;Methane metabolism
map00910	57	46	0.807018	K00260 K00261 K00262 K00264 K00265 K00266 K00284 K00360 K00362 K00363 K00366 K00367 K00368 K00370 K00371 K00372 K00373 K00374 K00376 K00459 K00531 K00926 K01455 K01501 K01672 K01673 K01674 K01725 K01915 K01948 K02305 K02567 K02568 K02575 K02586 K02588 K02591 K03385 K04561 K05601 K10534 K10535 K10944 K10945 K10946 K15371 K15576 K15577 K15578 K15579 K15864 K15876 K15877 K17877 K18245 K18246 K19823	K00260 K00261 K00262 K00264 K00265 K00266 K00284 K00360 K00362 K00363 K00366 K00367 K00368 K00370 K00371 K00372 K00373 K00374 K00376 K00459 K00926 K01455 K01501 K01673 K01674 K01725 K01915 K01948 K02567 K02568 K02575 K02586 K02588 K02591 K03385 K04561 K05601 K10535 K15371 K15576 K15577 K15578 K15579 K15864 K15876 K17877	15213	Metabolism; Energy metabolism;Nitrogen metabolism
map00190	215	120	0.55814	K00234 K00235 K00236 K00237 K00239 K00240 K00241 K00242 K00244 K00245 K00246 K00247 K00329 K00330 K00331 K00332 K00333 K00334 K00335 K00336 K00337 K00338 K00339 K00340 K00341 K00342 K00343 K00356 K00404 K00405 K00406 K00407 K00410 K00411 K00412 K00413 K00414 K00415 K00416 K00417 K00418 K00419 K00420 K00425 K00426 K00937 K01507 K01535 K01541 K01542 K01543 K01544 K01549 K02107 K02108 K02109 K02110 …	K00234 K00239 K00240 K00241 K00242 K00244 K00245 K00246 K00247 K00330 K00331 K00332 K00333 K00334 K00335 K00336 K00337 K00338 K00339 K00340 K00341 K00342 K00343 K00356 K00404 K00405 K00406 K00407 K00411 K00412 K00413 K00415 K00425 K00426 K00937 K01507 K01535 K01541 K01544 K02107 K02108 K02109 K02110 K02111 K02112 K02113 K02114 K02115 K02117 K02118 K02119 K02120 K02121 K02122 K02123 K02124 K02126 …	26314	Metabolism; Energy metabolism;Oxidative phosphorylation
map00195	63	20	0.31746	K02108 K02109 K02110 K02111 K02112 K02113 K02114 K02115 K02634 K02635 K02636 K02637 K02638 K02639 K02640 K02641 K02642 K02643 K02689 K02690 K02691 K02692 K02693 K02694 K02695 K02696 K02697 K02698 K02699 K02700 K02701 K02702 K02703 K02704 K02705 K02706 K02707 K02708 K02709 K02710 K02711 K02712 K02713 K02714 K02716 K02717 K02718 K02719 K02720 K02721 K02722 K02723 K02724 K03541 K03542 K03689 K08901 …	K02108 K02109 K02110 K02111 K02112 K02113 K02114 K02115 K02634 K02635 K02636 K02638 K02639 K02641 K02689 K02690 K02699 K02703 K02704 K02706	7961	Metabolism; Energy metabolism;Photosynthesis
map00196	41	5	0.121951	K02092 K02093 K02094 K02095 K02096 K02097 K02284 K02285 K02286 K02287 K02288 K02289 K02290 K02628 K02629 K02630 K02631 K02632 K05376 K05377 K05378 K05379 K05380 K05381 K05382 K05383 K05384 K05385 K05386 K08907 K08908 K08909 K08910 K08911 K08912 K08913 K08914 K08915 K08916 K08917 K14172	K02288 K02289 K02631 K05384 K05386	29	Metabolism; Energy metabolism;Photosynthesis - antenna proteins
map00920	95	74	0.778947	K00299 K00380 K00381 K00385 K00387 K00390 K00392 K00394 K00395 K00640 K00651 K00860 K00955 K00956 K00957 K00958 K01011 K01082 K01738 K01739 K02045 K02046 K02047 K02048 K02439 K03119 K04091 K05301 K05907 K06881 K07306 K07307 K07308 K08352 K08353 K08354 K08357 K08358 K08359 K08738 K10150 K10764 K10831 K11180 K11181 K12339 K13034 K13811 K15422 K15551 K15552 K15553 K15554 K15555 K15759 K15762 K15765 …	K00299 K00380 K00381 K00385 K00387 K00390 K00392 K00394 K00395 K00640 K00651 K00860 K00955 K00956 K00957 K00958 K01011 K01082 K01738 K01739 K02045 K02046 K02047 K02048 K02439 K03119 K04091 K05301 K06881 K07306 K07307 K07308 K08352 K08353 K08354 K08357 K08358 K08359 K08738 K10150 K10764 K10831 K11180 K11181 K12339 K13811 K15551 K15552 K15553 K15554 K15555 K15765 K16937 K16950 K16951 K16954 K16955 …	13787	Metabolism; Energy metabolism;Sulfur metabolism
map00532	18	2	0.111111	K00733 K00734 K00746 K00747 K00771 K01017 K01020 K01794 K03193 K03419 K04742 K04743 K07779 K08105 K08106 K10158 K13499 K13500	K00771 K13500	105	Metabolism; Glycan biosynthesis and metabolism;Glycosaminoglycan biosynthesis - chondroitin sulfate / dermatan sulfate
map00534	22	3	0.136364	K00733 K00734 K00771 K01024 K01793 K02366 K02367 K02368 K02369 K02370 K02513 K02514 K02576 K02577 K02578 K02579 K07808 K07809 K08102 K08103 K08104 K10158	K00771 K01793 K07809	30	Metabolism; Glycan biosynthesis and metabolism;Glycosaminoglycan biosynthesis - heparan sulfate / heparin
map00531	15	14	0.933333	K01132 K01135 K01136 K01137 K01195 K01197 K01205 K01207 K01217 K01565 K07964 K07965 K10532 K12309 K12373	K01132 K01135 K01136 K01137 K01195 K01197 K01205 K01207 K01217 K01565 K07964 K10532 K12309 K12373	5946	Metabolism; Glycan biosynthesis and metabolism;Glycosaminoglycan degradation
map00604	14	3	0.214286	K00715 K00725 K00780 K03368 K03369 K03370 K03371 K03372 K03373 K03374 K03375 K03376 K12309 K12373	K03372 K12309 K12373	2002	Metabolism; Glycan biosynthesis and metabolism;Glycosphingolipid biosynthesis - ganglio series
map00603	14	5	0.357143	K00718 K00719 K00722 K00780 K01189 K01204 K01988 K03368 K03371 K03663 K03877 K07406 K07407 K12373	K00718 K01204 K07406 K07407 K12373	6825	Metabolism; Glycan biosynthesis and metabolism;Glycosphingolipid biosynthesis - globo series
map00601	25	2	0.08	K00709 K00716 K00718 K00741 K00742 K00743 K00781 K03371 K03494 K03663 K03766 K03792 K03877 K07632 K07633 K07634 K07635 K07819 K07820 K07966 K07967 K07968 K07969 K07970 K07971	K00718 K00743	93	Metabolism; Glycan biosynthesis and metabolism;Glycosphingolipid biosynthesis - lacto and neolacto series
map00563	26	7	0.269231	K01127 K03434 K03857 K03858 K03859 K03860 K03861 K05283 K05284 K05285 K05286 K05287 K05288 K05289 K05290 K05291 K05292 K05293 K05294 K05310 K07541 K07542 K08098 K09658 K11001 K11002	K03857 K03859 K05286 K05288 K05290 K05310 K07542	266	Metabolism; Glycan biosynthesis and metabolism;Glycosylphosphatidylinositol(GPI)-anchor biosynthesis
map00540	38	38	1	K00677 K00748 K00912 K00979 K01627 K02517 K02527 K02535 K02536 K02560 K02840 K02841 K02843 K02844 K02847 K02848 K02849 K02850 K03269 K03270 K03271 K03272 K03273 K03274 K03275 K03276 K03277 K03278 K03279 K03280 K06041 K07031 K11211 K12975 K12981 K15669 K16363 K19353	K00677 K00748 K00912 K00979 K01627 K02517 K02527 K02535 K02536 K02560 K02840 K02841 K02843 K02844 K02847 K02848 K02849 K02850 K03269 K03270 K03271 K03272 K03273 K03274 K03275 K03276 K03277 K03278 K03279 K03280 K06041 K07031 K11211 K12975 K12981 K15669 K16363 K19353	7262	Metabolism; Glycan biosynthesis and metabolism;Lipopolysaccharide biosynthesis
map00512	11	1	0.0909091	K00710 K00727 K00731 K00739 K00780 K03368 K03479 K09653 K09662 K09663 K09905	K00710	2	Metabolism; Glycan biosynthesis and metabolism;Mucin type O-Glycan biosynthesis
map00510	43	15	0.348837	K00717 K00721 K00726 K00729 K00730 K00736 K00737 K00738 K00744 K00778 K00779 K00902 K01001 K01228 K01230 K01231 K03842 K03843 K03844 K03845 K03846 K03847 K03848 K03849 K03850 K05546 K07151 K07252 K07432 K07441 K07966 K07967 K07968 K09658 K09659 K09661 K12666 K12667 K12668 K12669 K12670 K12691 K13748	K00721 K00729 K00737 K01001 K01228 K01230 K01231 K03842 K03843 K03844 K03845 K05546 K07151 K07432 K07441	3512	Metabolism; Glycan biosynthesis and metabolism;N-Glycan biosynthesis
map00511	18	15	0.833333	K01186 K01190 K01191 K01192 K01201 K01206 K01227 K01444 K12111 K12112 K12309 K12311 K12312 K12357 K12373 K14459 K15923 K17108	K01186 K01190 K01191 K01192 K01201 K01206 K01227 K01444 K12111 K12112 K12309 K12373 K14459 K15923 K17108	18482	Metabolism; Glycan biosynthesis and metabolism;Other glycan degradation
map00514	31	3	0.0967742	K00715 K00728 K00735 K00778 K00779 K00781 K03663 K03691 K05538 K05948 K07632 K07635 K07966 K07967 K07968 K09661 K09666 K09667 K09674 K10157 K10967 K10968 K10969 K10970 K10971 K11703 K13646 K13667 K13675 K13676 K18134	K00728 K09667 K10967	382	Metabolism; Glycan biosynthesis and metabolism;Other types of O-glycan biosynthesis
map00550	40	39	0.975	K00075 K00687 K00790 K00887 K01000 K01921 K01924 K01925 K01928 K01929 K02563 K03587 K03693 K03814 K03980 K04478 K05362 K05363 K05364 K05365 K05366 K05367 K05515 K06153 K07258 K07259 K07260 K08724 K11693 K11694 K11695 K12551 K12552 K12553 K12554 K12555 K12556 K15792 K18866 K19302	K00075 K00687 K00790 K00887 K01000 K01921 K01924 K01925 K01928 K01929 K02563 K03587 K03693 K03814 K03980 K04478 K05362 K05363 K05364 K05365 K05366 K05367 K05515 K06153 K07258 K07259 K07260 K08724 K11693 K11694 K11695 K12552 K12553 K12554 K12555 K12556 K15792 K18866 K19302	32961	Metabolism; Glycan biosynthesis and metabolism;Peptidoglycan biosynthesis
map00513	49	15	0.306122	K00717 K00726 K00730 K00736 K00738 K00753 K00781 K01230 K01231 K03714 K03842 K03843 K03844 K03845 K03846 K03847 K05528 K05529 K05530 K05531 K05532 K05533 K05534 K05535 K05536 K05537 K05538 K07151 K07432 K07441 K07966 K07967 K07968 K09656 K09657 K09672 K09673 K12666 K12667 K12668 K12669 K12670 K12691 K13748 K14412 K14413 K14434 K14459 K14464	K00753 K01230 K01231 K03842 K03843 K03844 K03845 K05528 K05534 K07151 K07432 K07441 K09657 K14412 K14459	318	Metabolism; Glycan biosynthesis and metabolism;Various types of N-glycan biosynthesis
map00592	23	7	0.304348	K00232 K00454 K00632 K01047 K01058 K01723 K05894 K07513 K08241 K10226 K10525 K10526 K10527 K10528 K10529 K14621 K14674 K16342 K16343 K16817 K16818 K18857 K18858	K00232 K00632 K01058 K05894 K07513 K10226 K14674	261	Metabolism; Lipid metabolism;alpha-Linolenic acid metabolism
map00590	45	6	0.133333	K00079 K00081 K00084 K00432 K00458 K00460 K00461 K00509 K00807 K01047 K01058 K01254 K01830 K01831 K01832 K04097 K04119 K05309 K07412 K07413 K07415 K07418 K07422 K07425 K08021 K08022 K08726 K11987 K14621 K14674 K15717 K15729 K15730 K16342 K16343 K16817 K17687 K17709 K17718 K17719 K17721 K17726 K17728 K18592 K19246	K00432 K01058 K01254 K08726 K14674 K18592	163	Metabolism; Lipid metabolism;Arachidonic acid metabolism
map01040	27	14	0.518519	K00059 K00232 K00507 K00659 K01068 K01782 K01825 K03921 K03922 K07513 K07515 K07753 K10203 K10205 K10224 K10226 K10244 K10245 K10246 K10251 K10256 K10258 K10703 K10804 K10805 K10806 K17360	K00059 K00232 K00507 K01782 K01825 K03921 K07513 K07753 K10226 K10251 K10804 K10805 K10806 K17360	5635	Metabolism; Lipid metabolism;Biosynthesis of unsaturated fatty acids
map00073	12	1	0.0833333	K13356 K13407 K15398 K15399 K15400 K15401 K15402 K15403 K15404 K15405 K15406 K17991	K13356	1	Metabolism; Lipid metabolism;Cutin, suberine and wax biosynthesis
map00565	29	9	0.310345	K00803 K00993 K00994 K01019 K01047 K01058 K01062 K01080 K01114 K01115 K01122 K04628 K06123 K08743 K13510 K13512 K13519 K13644 K14621 K14674 K16342 K16343 K16619 K16794 K16795 K16817 K16860 K17717 K18575	K00803 K01058 K01062 K01115 K06123 K14674 K16619 K16794 K17717	448	Metabolism; Lipid metabolism;Ether lipid metabolism
map00061	33	26	0.787879	K00059 K00208 K00209 K00645 K00647 K00648 K00665 K00667 K00668 K01071 K01716 K01897 K01946 K01961 K01962 K01963 K02160 K02371 K02372 K03921 K03922 K09458 K10780 K10781 K10782 K11262 K11263 K11533 K15013 K16363 K18472 K18473 K18474	K00059 K00208 K00209 K00645 K00647 K00648 K00668 K01071 K01716 K01897 K01961 K01962 K01963 K02160 K02371 K02372 K03921 K09458 K10780 K11262 K11263 K11533 K15013 K16363 K18472 K18474	16085	Metabolism; Lipid metabolism;Fatty acid biosynthesis
map00071	53	35	0.660377	K00001 K00022 K00121 K00128 K00149 K00232 K00248 K00249 K00252 K00255 K00493 K00496 K00529 K00626 K00632 K01692 K01782 K01825 K01897 K01909 K04072 K05297 K05939 K06445 K07425 K07508 K07509 K07511 K07513 K07514 K07515 K07516 K08765 K08766 K09478 K09479 K10527 K13238 K13239 K13767 K13951 K13952 K13953 K13954 K13980 K14085 K14338 K15013 K17687 K17688 K18857 K19523 K19524	K00001 K00022 K00121 K00128 K00232 K00248 K00249 K00252 K00255 K00493 K00496 K00529 K00626 K00632 K01692 K01782 K01825 K01897 K01909 K04072 K05297 K05939 K06445 K07508 K07511 K07513 K07516 K08766 K09478 K13767 K13953 K13954 K14085 K14338 K15013	7836	Metabolism; Lipid metabolism;Fatty acid degradation
map00062	23	6	0.26087	K00022 K01068 K01074 K07508 K07509 K07511 K07512 K07515 K10203 K10205 K10244 K10245 K10246 K10247 K10248 K10249 K10250 K10251 K10258 K10703 K15397 K17360 K18880	K00022 K07508 K07511 K07512 K10251 K17360	64	Metabolism; Lipid metabolism;Fatty acid elongation
map00561	77	46	0.597403	K00002 K00005 K00011 K00086 K00128 K00149 K00629 K00630 K00631 K00635 K00655 K00679 K00863 K00864 K00865 K00901 K01046 K01054 K01059 K01080 K01189 K03429 K03621 K03715 K05878 K05879 K06116 K06117 K06118 K06119 K06120 K06121 K06122 K07029 K07406 K07407 K08591 K09480 K09881 K11155 K11160 K12298 K13506 K13507 K13508 K13509 K13513 K13517 K13519 K13523 K13534 K13677 K14073 K14074 K14075 K14076 K14085 …	K00005 K00011 K00086 K00128 K00631 K00635 K00655 K00863 K00864 K00865 K00901 K01046 K01054 K03429 K03621 K03715 K05878 K05879 K06116 K06118 K06119 K06120 K06121 K06122 K07029 K07406 K07407 K08591 K13507 K13509 K13513 K13523 K13677 K14085 K14457 K14674 K15728 K15918 K17900 K18097 K18693 K18851 K19002 K19003 K19004 K19005	18905	Metabolism; Lipid metabolism;Glycerolipid metabolism
map00564	109	66	0.605505	K00006 K00057 K00096 K00105 K00111 K00112 K00113 K00550 K00551 K00570 K00623 K00629 K00630 K00631 K00649 K00650 K00655 K00866 K00894 K00901 K00967 K00968 K00980 K00981 K00993 K00994 K00995 K00998 K00999 K01004 K01047 K01048 K01049 K01058 K01080 K01094 K01095 K01096 K01114 K01115 K01126 K01517 K01521 K01613 K03621 K03735 K03736 K04019 K05929 K05939 K06123 K06124 K06128 K06129 K06130 K06131 K06132 …	K00006 K00057 K00096 K00105 K00111 K00112 K00113 K00570 K00631 K00649 K00650 K00655 K00894 K00901 K00967 K00968 K00980 K00981 K00995 K00998 K01048 K01049 K01058 K01095 K01096 K01115 K01126 K01517 K01521 K01613 K03621 K03735 K03736 K04019 K05929 K05939 K06123 K06131 K06132 K07029 K08591 K08744 K13507 K13509 K13513 K13523 K13621 K13623 K14156 K14286 K14674 K14676 K15728 K16368 K16369 K16619 K17103 …	20630	Metabolism; Lipid metabolism;Glycerophospholipid metabolism
map00591	24	3	0.125	K00454 K00460 K00508 K01047 K01058 K07409 K07413 K07415 K07418 K07424 K08262 K14621 K14674 K15718 K16342 K16343 K16817 K17689 K17718 K17719 K17721 K17862 K17863 K17864	K00508 K01058 K14674	108	Metabolism; Lipid metabolism;Linoleic acid metabolism
map00120	18	4	0.222222	K00037 K00251 K00488 K00489 K00659 K01442 K01796 K07430 K07431 K07439 K07440 K08748 K08764 K10214 K10223 K11992 K12405 K12408	K01442 K01796 K08764 K12405	1485	Metabolism; Lipid metabolism;Primary bile acid biosynthesis
map00121	8	8	1	K01442 K15868 K15869 K15870 K15871 K15872 K15873 K15874	K01442 K15868 K15869 K15870 K15871 K15872 K15873 K15874	1804	Metabolism; Lipid metabolism;Secondary bile acid biosynthesis
map00600	41	16	0.390244	K00654 K00720 K01019 K01080 K01117 K01123 K01130 K01134 K01186 K01189 K01190 K01201 K01202 K01441 K01634 K04628 K04708 K04709 K04710 K04711 K04712 K04713 K04714 K04715 K04716 K04717 K04718 K05848 K07406 K07407 K07553 K12309 K12348 K12349 K12350 K12351 K12352 K12353 K12354 K12357 K17108	K00654 K00720 K01117 K01134 K01186 K01190 K01201 K01202 K01634 K04708 K04718 K07406 K07407 K12309 K12349 K17108	13846	Metabolism; Lipid metabolism;Sphingolipid metabolism
map00100	30	9	0.3	K00213 K00222 K00223 K00227 K00511 K00559 K00637 K00801 K01052 K01824 K01852 K01853 K05917 K07419 K07436 K07438 K07748 K07750 K08242 K08246 K09827 K09828 K09829 K09831 K09832 K12298 K13373 K14423 K14424 K14674	K00227 K00559 K00801 K05917 K07748 K07750 K09828 K14424 K14674	95	Metabolism; Lipid metabolism;Steroid biosynthesis
map00140	47	7	0.148936	K00037 K00038 K00044 K00070 K00071 K00089 K00212 K00251 K00489 K00497 K00498 K00512 K00513 K00545 K00699 K01015 K01016 K01130 K01131 K01822 K04119 K05295 K05296 K07408 K07409 K07410 K07412 K07413 K07414 K07415 K07424 K07430 K07433 K07434 K10207 K10251 K12343 K12344 K12345 K13368 K13369 K13370 K13373 K15680 K17689 K17690 K17691	K00038 K00545 K00699 K01822 K05296 K10251 K12343	248	Metabolism; Lipid metabolism;Steroid hormone biosynthesis
map00072	8	8	1	K00019 K00626 K01027 K01028 K01029 K01574 K01640 K01641	K00019 K00626 K01027 K01028 K01029 K01574 K01640 K01641	1670	Metabolism; Lipid metabolism;Synthesis and degradation of ketone bodies
map00780	23	19	0.826087	K00059 K00208 K00647 K00652 K00833 K01012 K01435 K01906 K01935 K01942 K01947 K02169 K02170 K02372 K03524 K08351 K09458 K09789 K16593 K19560 K19561 K19562 K19563	K00059 K00208 K00647 K00652 K00833 K01012 K01906 K01935 K01942 K01947 K02169 K02170 K02372 K03524 K08351 K09458 K19561 K19562 K19563	10941	Metabolism; Metabolism of cofactors and vitamins;Biotin metabolism
map00790	50	41	0.82	K00072 K00287 K00310 K00357 K00796 K00950 K01077 K01113 K01307 K01495 K01633 K01664 K01665 K01737 K01930 K02619 K03342 K03635 K03636 K03637 K03639 K04071 K06879 K06920 K08310 K09007 K09457 K10026 K11754 K13938 K13939 K13940 K13941 K13950 K13998 K15740 K17364 K18482 K18589 K18590 K18591 K18824 K18825 K18853 K18974 K19643 K19644 K19645 K19965 K20457	K00287 K00796 K00950 K01077 K01113 K01633 K01664 K01665 K01737 K01930 K02619 K03342 K03635 K03636 K03637 K03639 K04071 K06879 K06920 K08310 K09007 K09457 K10026 K11754 K13938 K13939 K13940 K13941 K13950 K13998 K15740 K18482 K18589 K18590 K18591 K18824 K18825 K18853 K18974 K19965 K20457	9832	Metabolism; Metabolism of cofactors and vitamins;Folate biosynthesis
map00785	4	3	0.75	K03644 K03800 K03801 K10105	K03644 K03800 K03801	629	Metabolism; Metabolism of cofactors and vitamins;Lipoic acid metabolism
map00760	87	73	0.83908	K00135 K00157 K00278 K00322 K00323 K00324 K00325 K00541 K00763 K00767 K00858 K00952 K00969 K01081 K01239 K01240 K01242 K01440 K01513 K01799 K01916 K01950 K03426 K03462 K03517 K03742 K03743 K03783 K03784 K03787 K06210 K06211 K06989 K08281 K08324 K08693 K08723 K10524 K11121 K11751 K13522 K13995 K14974 K15357 K15358 K15359 K18028 K18029 K18030 K18152 K18153 K18276 K18550 K18551 K19185 K19186 K19187 …	K00135 K00278 K00322 K00323 K00324 K00325 K00763 K00767 K00858 K00952 K00969 K01081 K01239 K01240 K01440 K01513 K01799 K01916 K01950 K03426 K03462 K03517 K03742 K03743 K03783 K03784 K03787 K06210 K06211 K06989 K08281 K08324 K08693 K08723 K10524 K11121 K11751 K13522 K13995 K14974 K15357 K15358 K15359 K18028 K18029 K18030 K18153 K18550 K19185 K19186 K19187 K19188 K19190 K19191 K19647 K19700 K19818 …	18678	Metabolism; Metabolism of cofactors and vitamins;Nicotinate and nicotinamide metabolism
map00670	33	26	0.787879	K00287 K00288 K00289 K00295 K00297 K00548 K00560 K00600 K00601 K00602 K00603 K00604 K00605 K01433 K01491 K01746 K01934 K01938 K03465 K08289 K11175 K11787 K13402 K13403 K13938 K13990 K13998 K18589 K18590 K18591 K19643 K19644 K19645	K00287 K00288 K00297 K00548 K00560 K00600 K00601 K00602 K00603 K00604 K00605 K01433 K01491 K01746 K01934 K01938 K03465 K08289 K11175 K11787 K13938 K13990 K13998 K18589 K18590 K18591	20489	Metabolism; Metabolism of cofactors and vitamins;One carbon pool by folate
map00770	36	32	0.888889	K00053 K00077 K00207 K00606 K00826 K00859 K00867 K00954 K00997 K01431 K01464 K01513 K01579 K01598 K01652 K01653 K01687 K01918 K01922 K01947 K02201 K02318 K03525 K06133 K06982 K08069 K08682 K09680 K09722 K11258 K13038 K13799 K17722 K17723 K18933 K18966	K00053 K00077 K00207 K00606 K00826 K00859 K00867 K00954 K00997 K01431 K01464 K01513 K01579 K01598 K01652 K01653 K01687 K01918 K01922 K01947 K02201 K02318 K03525 K06133 K08682 K09680 K11258 K13038 K13799 K17722 K17723 K18933	16893	Metabolism; Metabolism of cofactors and vitamins;Pantothenate and CoA biosynthesis
map00860	107	82	0.766355	K00214 K00218 K00228 K00230 K00231 K00510 K00589 K00595 K00643 K00699 K00768 K00798 K01195 K01599 K01698 K01719 K01749 K01764 K01772 K01845 K01885 K02188 K02189 K02190 K02191 K02224 K02225 K02226 K02227 K02228 K02229 K02230 K02231 K02232 K02233 K02257 K02259 K02301 K02302 K02303 K02304 K02492 K02495 K02496 K03394 K03399 K03403 K03404 K03405 K03428 K03594 K03794 K03795 K04032 K04034 K04035 K04036 …	K00214 K00218 K00228 K00230 K00231 K00510 K00595 K00643 K00699 K00768 K00798 K01195 K01599 K01698 K01719 K01749 K01772 K01845 K01885 K02188 K02189 K02190 K02191 K02224 K02225 K02226 K02227 K02229 K02230 K02231 K02232 K02233 K02259 K02301 K02302 K02304 K02492 K02495 K02496 K03394 K03399 K03403 K03404 K03405 K03428 K03594 K03794 K03795 K04032 K04034 K04035 K04039 K04720 K05368 K05895 K05934 K05936 …	23697	Metabolism; Metabolism of cofactors and vitamins;Porphyrin and chlorophyll metabolism
map00830	48	10	0.208333	K00001 K00061 K00121 K00157 K00515 K00678 K00699 K07249 K07408 K07409 K07411 K07412 K07413 K07420 K07424 K07425 K07437 K09516 K11146 K11147 K11148 K11149 K11150 K11151 K11152 K11153 K11154 K11155 K11156 K11157 K11158 K12664 K12665 K13369 K13951 K13952 K13953 K13980 K15734 K17683 K17687 K17689 K17690 K17691 K17709 K17718 K17719 K17720	K00001 K00121 K00699 K07249 K09516 K11147 K11152 K11153 K13953 K15734	1226	Metabolism; Metabolism of cofactors and vitamins;Retinol metabolism
map00740	27	21	0.777778	K00082 K00299 K00505 K00793 K00794 K00861 K00953 K01497 K01498 K02858 K04719 K05368 K05901 K07732 K08096 K11752 K11753 K14652 K14653 K14654 K14655 K14656 K15245 K18453 K19285 K19286 K20146	K00082 K00299 K00505 K00793 K00794 K00861 K00953 K01497 K01498 K02858 K04719 K05368 K11752 K11753 K14652 K14654 K14655 K14656 K19285 K19286 K20146	5315	Metabolism; Metabolism of cofactors and vitamins;Riboflavin metabolism
map00730	24	22	0.916667	K00788 K00877 K00878 K00941 K00946 K00949 K01662 K03146 K03147 K03148 K03149 K03150 K03151 K03153 K03707 K04487 K05307 K06928 K07251 K10810 K10811 K14153 K14154 K18278	K00788 K00877 K00878 K00941 K00946 K00949 K01662 K03146 K03147 K03148 K03149 K03150 K03151 K03153 K03707 K04487 K06928 K07251 K10810 K10811 K14153 K14154	12143	Metabolism; Metabolism of cofactors and vitamins;Thiamine metabolism
map00130	55	43	0.781818	K00355 K00457 K00487 K00568 K00591 K00815 K00838 K01075 K01661 K01851 K01904 K01911 K02361 K02548 K02549 K02551 K02552 K03179 K03181 K03182 K03183 K03184 K03185 K03186 K03809 K05357 K05928 K06125 K06126 K06127 K06134 K08680 K09833 K09834 K10106 K11782 K11783 K11784 K11785 K12073 K12501 K12502 K13565 K14759 K14760 K18240 K18284 K18285 K18286 K18534 K18606 K18800 K18805 K19222 K19267	K00355 K00457 K00568 K00591 K00815 K00838 K01075 K01661 K01851 K01904 K01911 K02361 K02548 K02549 K02551 K02552 K03179 K03181 K03182 K03183 K03184 K03185 K03186 K03809 K05928 K06126 K06127 K06134 K08680 K09834 K11782 K11783 K11784 K11785 K12502 K14759 K18240 K18284 K18286 K18534 K18800 K19222 K19267	4424	Metabolism; Metabolism of cofactors and vitamins;Ubiquinone and other terpenoid-quinone biosynthesis
map00750	23	16	0.695652	K00097 K00157 K00275 K00831 K00868 K01733 K03472 K03473 K03474 K05275 K06215 K07758 K08681 K13248 K18071 K18607 K18608 K18609 K18610 K18611 K18612 K18613 K18614	K00097 K00275 K00831 K00868 K01733 K03472 K03473 K03474 K05275 K06215 K08681 K18607 K18608 K18610 K18612 K18614	5590	Metabolism; Metabolism of cofactors and vitamins;Vitamin B6 metabolism
map00410	43	31	0.72093	K00128 K00129 K00137 K00140 K00149 K00207 K00249 K00276 K00316 K00797 K00802 K00822 K00823 K01431 K01464 K01578 K01579 K01580 K01692 K01782 K01825 K01918 K05604 K05605 K07250 K07511 K07514 K07515 K08660 K09722 K12259 K13366 K13367 K13524 K13799 K14085 K14755 K15372 K17722 K17723 K17839 K18933 K18966	K00128 K00129 K00137 K00140 K00207 K00249 K00276 K00797 K00802 K00822 K00823 K01431 K01464 K01578 K01579 K01580 K01692 K01782 K01825 K01918 K05605 K07250 K07511 K08660 K13524 K13799 K14085 K15372 K17722 K17723 K18933	4562	Metabolism; Metabolism of other amino acids;beta-Alanine metabolism
map00460	32	15	0.46875	K00600 K00681 K01188 K01424 K01455 K01501 K01914 K05349 K05350 K08248 K08249 K10566 K10675 K10814 K10815 K10816 K12153 K13027 K13029 K13030 K13031 K13032 K13033 K13034 K13035 K13401 K14577 K14984 K16265 K16266 K18282 K18592	K00600 K00681 K01188 K01424 K01455 K01501 K01914 K05349 K05350 K10815 K10816 K13031 K13035 K18282 K18592	13744	Metabolism; Metabolism of other amino acids;Cyanoamino acid metabolism
map00473	5	5	1	K00824 K01775 K01921 K03367 K14188	K00824 K01775 K01921 K03367 K14188	4188	Metabolism; Metabolism of other amino acids;D-Alanine metabolism
map00472	6	5	0.833333	K00273 K00824 K17898 K17899 K19744 K19746	K00273 K00824 K17898 K17899 K19746	289	Metabolism; Metabolism of other amino acids;D-Arginine and D-ornithine metabolism
map00471	6	6	1	K00261 K01425 K01776 K01924 K01925 K05597	K00261 K01425 K01776 K01924 K01925 K05597	4868	Metabolism; Metabolism of other amino acids;D-Glutamine and D-glutamate metabolism
map00480	40	29	0.725	K00031 K00032 K00033 K00036 K00310 K00383 K00432 K00434 K00681 K00682 K00797 K00799 K00802 K01255 K01256 K01270 K01460 K01469 K01581 K01833 K01917 K01919 K01920 K04097 K04283 K05360 K05361 K07751 K10807 K10808 K11140 K11142 K11185 K11186 K11204 K11205 K11207 K13299 K15428 K18592	K00031 K00032 K00033 K00036 K00383 K00432 K00681 K00797 K00799 K00802 K01255 K01256 K01270 K01460 K01469 K01581 K01833 K01917 K01919 K01920 K04283 K07751 K10807 K10808 K11142 K11185 K11204 K15428 K18592	5449	Metabolism; Metabolism of other amino acids;Glutathione metabolism
map00440	35	26	0.742857	K00967 K00968 K00993 K00994 K01841 K03430 K03823 K05306 K05780 K06162 K06163 K06164 K06165 K06166 K06167 K09459 K12901 K12902 K12903 K12904 K12905 K12906 K12907 K12908 K12909 K12910 K12911 K12912 K12913 K12914 K12915 K13644 K18049 K19669 K19670	K00967 K00968 K01841 K03430 K03823 K05306 K05780 K06162 K06163 K06164 K06165 K06166 K06167 K09459 K12901 K12902 K12904 K12907 K12908 K12909 K12910 K12913 K12914 K12915 K19669 K19670	2936	Metabolism; Metabolism of other amino acids;Phosphonate and phosphinate metabolism
map00450	28	24	0.857143	K00384 K00548 K00549 K00562 K00816 K00955 K00956 K00957 K00958 K01008 K01042 K01739 K01758 K01760 K01761 K01763 K01874 K03341 K07309 K07310 K08247 K10837 K11717 K12527 K12528 K12529 K13811 K14155	K00384 K00548 K00549 K00816 K00955 K00956 K00957 K00958 K01008 K01042 K01739 K01758 K01760 K01761 K01874 K07309 K07310 K10837 K11717 K12527 K12528 K12529 K13811 K14155	13043	Metabolism; Metabolism of other amino acids;Selenocompound metabolism
map00430	24	19	0.791667	K00259 K00260 K00456 K00625 K00659 K00681 K00925 K01580 K01594 K03119 K03851 K03852 K07255 K07256 K10712 K13788 K15024 K15371 K15372 K15373 K18592 K18966 K19244 K19699	K00259 K00260 K00625 K00681 K00925 K01580 K01594 K03119 K03851 K03852 K07255 K07256 K13788 K15024 K15371 K15372 K15373 K18592 K19244	3892	Metabolism; Metabolism of other amino acids;Taurine and hypotaurine metabolism
map00522	36	15	0.416667	K10817 K13320 K14366 K14367 K14368 K14369 K14370 K14371 K14372 K14373 K14374 K14375 K15988 K15989 K15990 K15991 K15992 K15993 K15994 K15995 K15996 K15997 K15998 K15999 K16000 K16001 K16002 K16003 K16004 K16005 K16006 K16007 K16008 K16009 K16010 K19698	K13320 K14368 K14369 K14373 K14374 K14375 K15992 K15993 K15994 K15995 K15996 K15998 K15999 K16000 K16004	114	Metabolism; Metabolism of terpenoids and polyketides;Biosynthesis of 12-, 14- and 16-membered macrolides
map01051	32	22	0.6875	K00615 K15466 K15467 K15670 K15671 K15672 K15673 K16015 K16016 K16017 K16018 K16019 K16020 K16021 K16022 K16023 K16024 K16025 K16026 K16027 K16028 K16029 K16030 K16031 K16032 K16033 K16034 K16035 K16036 K16037 K16038 K16039	K00615 K15467 K15670 K15671 K15672 K15673 K16015 K16016 K16017 K16018 K16020 K16025 K16027 K16028 K16029 K16031 K16033 K16034 K16035 K16036 K16037 K16039	6179	Metabolism; Metabolism of terpenoids and polyketides;Biosynthesis of ansamycins
map01053	30	28	0.933333	K00216 K01252 K01851 K02361 K02362 K02363 K02364 K02552 K04778 K04780 K04781 K04782 K04783 K04784 K04785 K04786 K04787 K04788 K04789 K04790 K04791 K04792 K04793 K12237 K12238 K12239 K12240 K12241 K15653 K15681	K00216 K01252 K01851 K02361 K02362 K02363 K02364 K02552 K04778 K04780 K04781 K04782 K04783 K04784 K04785 K04786 K04787 K04788 K04789 K04790 K04791 K04792 K12238 K12239 K12240 K12241 K15653 K15681	510	Metabolism; Metabolism of terpenoids and polyketides;Biosynthesis of siderophore group nonribosomal peptides
map01056	9	3	0.333333	K05551 K05552 K05553 K05554 K12420 K14249 K15884 K15885 K15886	K05551 K12420 K15886	57	Metabolism; Metabolism of terpenoids and polyketides;Biosynthesis of type II polyketide backbone
map01057	70	30	0.428571	K05555 K05556 K14250 K14251 K14252 K14253 K14254 K14255 K14256 K14257 K14626 K14627 K14628 K14629 K14630 K14631 K14632 K14633 K15886 K15926 K15927 K15928 K15929 K15930 K15931 K15932 K15933 K15934 K15935 K15936 K15937 K15938 K15939 K15941 K15942 K15943 K15944 K15945 K15946 K15947 K15948 K15949 K15950 K15951 K15952 K15953 K15954 K15955 K15956 K15957 K15958 K15959 K15960 K15961 K15962 K15963 K15964 …	K05555 K05556 K14250 K14253 K14254 K14255 K14257 K14629 K14630 K14631 K14633 K15886 K15930 K15932 K15935 K15939 K15942 K15945 K15953 K15959 K15961 K15962 K15967 K15970 K15971 K19566 K19567 K19568 K19569 K19570	299	Metabolism; Metabolism of terpenoids and polyketides;Biosynthesis of type II polyketide products
map01055	29	17	0.586207	K01710 K16421 K16422 K16423 K16424 K16425 K16426 K16427 K16428 K16429 K16430 K16431 K16432 K16433 K16434 K16435 K16436 K16437 K16438 K16439 K16440 K16442 K16443 K16444 K16445 K16446 K16447 K16448 K18836	K01710 K16422 K16423 K16426 K16428 K16429 K16430 K16431 K16432 K16434 K16435 K16436 K16437 K16438 K16440 K16442 K16444	2524	Metabolism; Metabolism of terpenoids and polyketides;Biosynthesis of vancomycin group antibiotics
map00906	46	23	0.5	K00514 K02291 K02292 K02293 K02294 K06443 K06444 K09835 K09836 K09837 K09838 K09839 K09840 K09841 K09842 K09843 K09844 K09845 K09846 K09847 K09879 K10027 K10208 K10209 K10210 K10211 K10212 K14593 K14594 K14595 K14596 K14597 K14598 K14605 K14606 K15744 K15745 K15746 K15747 K15748 K17819 K17841 K17842 K17911 K17912 K17913	K00514 K02291 K02292 K02293 K06443 K09835 K09844 K09845 K09846 K09879 K10027 K10208 K10209 K10210 K10211 K10212 K14596 K14597 K14598 K14606 K15744 K15745 K15746	470	Metabolism; Metabolism of terpenoids and polyketides;Carotenoid biosynthesis
map00904	50	1	0.02	K04120 K04121 K04122 K04123 K04124 K04125 K05282 K12917 K12918 K12919 K12920 K12921 K12922 K12923 K12924 K12925 K12926 K12927 K12928 K12929 K13070 K14036 K14037 K14038 K14039 K14040 K14041 K14042 K14043 K14044 K14045 K14046 K14047 K16082 K16083 K16084 K16085 K16086 K17961 K17982 K18113 K19571 K20512 K20513 K20514 K20515 K20516 K20517 K20518 K20519	K14047	2	Metabolism; Metabolism of terpenoids and polyketides;Diterpenoid biosynthesis
map00281	16	15	0.9375	K00022 K00257 K00632 K01640 K01692 K01782 K01825 K11731 K13774 K13775 K13776 K13777 K13778 K13779 K17832 K19653	K00022 K00257 K00632 K01640 K01692 K01782 K01825 K11731 K13774 K13775 K13776 K13777 K13778 K13779 K19653	509	Metabolism; Metabolism of terpenoids and polyketides;Geraniol degradation
map00981	16	1	0.0625	K01063 K10718 K10719 K10720 K10721 K10722 K10723 K10724 K14937 K14938 K14939 K14985 K15824 K15825 K15826 K15890	K14938	1	Metabolism; Metabolism of terpenoids and polyketides;Insect hormone biosynthesis
map00903	14	9	0.642857	K00128 K00517 K00680 K01692 K01782 K01825 K07381 K07382 K10533 K12466 K14730 K14731 K14732 K14733	K00128 K00680 K01692 K01782 K01825 K12466 K14731 K14732 K14733	1867	Metabolism; Metabolism of terpenoids and polyketides;Limonene and pinene degradation
map00902	23	2	0.0869565	K05525 K07381 K07382 K07384 K07385 K12467 K13400 K15086 K15087 K15088 K15089 K15090 K15091 K15092 K15093 K15094 K15095 K15096 K15097 K15098 K15099 K18108 K20142	K05525 K15094	2	Metabolism; Metabolism of terpenoids and polyketides;Monoterpenoid biosynthesis
map01054	54	41	0.759259	K01779 K15654 K15655 K15656 K15661 K15662 K15663 K15664 K15665 K15666 K15667 K15668 K16093 K16094 K16095 K16096 K16097 K16098 K16099 K16100 K16101 K16102 K16103 K16104 K16105 K16106 K16107 K16108 K16109 K16110 K16111 K16112 K16113 K16114 K16115 K16116 K16117 K16118 K16119 K16120 K16121 K16122 K16123 K16124 K16125 K16126 K16127 K16128 K16129 K16130 K16131 K16132 K16133 K16134	K01779 K15654 K15655 K15656 K15661 K15662 K15663 K15664 K15665 K15666 K15667 K15668 K16093 K16094 K16095 K16096 K16097 K16098 K16099 K16101 K16105 K16107 K16110 K16111 K16112 K16113 K16118 K16119 K16120 K16121 K16122 K16123 K16124 K16125 K16127 K16128 K16129 K16130 K16131 K16132 K16133	2033	Metabolism; Metabolism of terpenoids and polyketides;Nonribosomal peptide structures
map00523	40	31	0.775	K00067 K00973 K01710 K01790 K12451 K12710 K13306 K13307 K13308 K13309 K13310 K13311 K13312 K13313 K13315 K13316 K13317 K13318 K13319 K13322 K13326 K13327 K13328 K13329 K13330 K13332 K16435 K16436 K16438 K17625 K17947 K19180 K19652 K19853 K19854 K19855 K19856 K19857 K19858 K19859	K00067 K00973 K01710 K12710 K13306 K13307 K13308 K13309 K13310 K13311 K13312 K13313 K13315 K13317 K13318 K13326 K13327 K13328 K13329 K13330 K13332 K16435 K16436 K16438 K17625 K17947 K19180 K19853 K19854 K19855 K19856	8523	Metabolism; Metabolism of terpenoids and polyketides;Polyketide sugar unit biosynthesis
map00909	66	2	0.030303	K00511 K00801 K06045 K10156 K10187 K12249 K12250 K12645 K14173 K14174 K14175 K14176 K14177 K14178 K14179 K14180 K14181 K14182 K14183 K14184 K14185 K14186 K15472 K15793 K15794 K15795 K15796 K15797 K15798 K15799 K15800 K15801 K15802 K15803 K15804 K15805 K15806 K15807 K15808 K15809 K15810 K15811 K15812 K15813 K15814 K15815 K15816 K15817 K15818 K15819 K15820 K15821 K15822 K15823 K15891 K15907 K16204 …	K00801 K06045	11	Metabolism; Metabolism of terpenoids and polyketides;Sesquiterpenoid and triterpenoid biosynthesis
map00900	53	33	0.622642	K00021 K00054 K00099 K00587 K00626 K00787 K00795 K00804 K00805 K00806 K00869 K00919 K00938 K00991 K01597 K01641 K01662 K01770 K01823 K02523 K03526 K03527 K05355 K05356 K05906 K05954 K05955 K06013 K06981 K08658 K10960 K11778 K12503 K12504 K12505 K12506 K12742 K13273 K13787 K13789 K14066 K14215 K15793 K15887 K15888 K15889 K15890 K15891 K15892 K17942 K18689 K18690 K19177	K00054 K00099 K00587 K00626 K00787 K00795 K00805 K00806 K00869 K00919 K00938 K00991 K01597 K01641 K01662 K01770 K01823 K02523 K03526 K03527 K05356 K06013 K06981 K10960 K11778 K12503 K12504 K12506 K13273 K13787 K13789 K15888 K15889	15662	Metabolism; Metabolism of terpenoids and polyketides;Terpenoid backbone biosynthesis
map00253	20	14	0.7	K01961 K01962 K01963 K02160 K05551 K05552 K05553 K11263 K12420 K14244 K14249 K14250 K14251 K14252 K14253 K14254 K14255 K14256 K14257 K18472	K01961 K01962 K01963 K02160 K05551 K11263 K12420 K14244 K14250 K14253 K14254 K14255 K14257 K18472	2672	Metabolism; Metabolism of terpenoids and polyketides;Tetracycline biosynthesis
map01052	111	36	0.324324	K10817 K14366 K14367 K14368 K14370 K14371 K14372 K14373 K14374 K14375 K15466 K15467 K15641 K15642 K15643 K15670 K15671 K15672 K15673 K15988 K15989 K15990 K15991 K15992 K15993 K15994 K15997 K16000 K16001 K16002 K16003 K16004 K16005 K16006 K16007 K16008 K16009 K16010 K16022 K16023 K16024 K16025 K16026 K16027 K16028 K16029 K16030 K16031 K16032 K16033 K16034 K16035 K16036 K16037 K16038 K16372 K16373 …	K14368 K14373 K14374 K14375 K15467 K15642 K15643 K15670 K15671 K15672 K15673 K15992 K15993 K15994 K16000 K16004 K16025 K16027 K16028 K16029 K16031 K16033 K16034 K16035 K16036 K16037 K16378 K16383 K16384 K16388 K16394 K16395 K16397 K16398 K19204 K19207	1006	Metabolism; Metabolism of terpenoids and polyketides;Type I polyketide structures
map00908	8	2	0.25	K00279 K00791 K10717 K10760 K13492 K13493 K13494 K13495	K00791 K10760	1570	Metabolism; Metabolism of terpenoids and polyketides;Zeatin biosynthesis
map00230	269	163	0.605948	K00073 K00087 K00088 K00106 K00364 K00365 K00524 K00525 K00526 K00527 K00601 K00602 K00759 K00760 K00764 K00769 K00839 K00856 K00860 K00873 K00892 K00893 K00904 K00926 K00939 K00940 K00942 K00944 K00948 K00951 K00955 K00956 K00957 K00958 K00962 K00988 K01081 K01119 K01120 K01129 K01139 K01239 K01241 K01427 K01428 K01429 K01430 K01466 K01477 K01483 K01486 K01487 K01488 K01490 K01492 K01509 K01510 …	K00073 K00087 K00106 K00364 K00365 K00524 K00525 K00526 K00527 K00601 K00602 K00759 K00760 K00764 K00769 K00839 K00856 K00860 K00873 K00892 K00893 K00904 K00926 K00939 K00940 K00942 K00948 K00951 K00955 K00956 K00957 K00958 K00962 K00988 K01081 K01119 K01120 K01129 K01239 K01241 K01428 K01429 K01430 K01466 K01477 K01483 K01486 K01487 K01488 K01492 K01509 K01513 K01515 K01517 K01518 K01519 K01524 …	96870	Metabolism; Nucleotide metabolism;Purine metabolism
map00240	175	108	0.617143	K00207 K00226 K00254 K00384 K00524 K00525 K00526 K00527 K00560 K00608 K00609 K00610 K00756 K00757 K00758 K00761 K00762 K00857 K00876 K00893 K00940 K00943 K00945 K00962 K01081 K01119 K01240 K01431 K01464 K01465 K01485 K01489 K01493 K01494 K01510 K01511 K01518 K01519 K01520 K01591 K01718 K01937 K01954 K01955 K01956 K02319 K02320 K02321 K02322 K02323 K02324 K02325 K02326 K02327 K02328 K02335 K02337 …	K00207 K00226 K00254 K00384 K00524 K00525 K00526 K00527 K00560 K00609 K00610 K00756 K00757 K00758 K00761 K00762 K00857 K00876 K00893 K00940 K00945 K00962 K01081 K01119 K01240 K01431 K01464 K01465 K01485 K01489 K01493 K01494 K01518 K01519 K01520 K01591 K01718 K01937 K01954 K01955 K01956 K02319 K02320 K02323 K02327 K02328 K02335 K02337 K02338 K02339 K02340 K02341 K02342 K02343 K02344 K02345 K02825 …	78471	Metabolism; Nucleotide metabolism;Pyrimidine metabolism
map01210	75	56	0.746667	K00030 K00031 K00052 K00053 K00133 K00145 K00618 K00619 K00620 K00811 K00812 K00813 K00814 K00818 K00821 K00825 K00826 K00836 K00838 K00928 K00930 K01438 K01647 K01649 K01652 K01653 K01655 K01681 K01682 K01687 K01702 K01703 K01704 K01705 K05824 K05825 K05827 K05828 K05829 K05830 K05831 K09011 K10977 K10978 K11067 K11258 K11358 K11812 K11813 K11818 K11819 K11820 K11821 K12153 K12154 K12155 K12156 …	K00030 K00031 K00052 K00053 K00133 K00145 K00619 K00620 K00812 K00813 K00818 K00821 K00825 K00826 K00836 K00838 K00928 K00930 K01438 K01647 K01649 K01652 K01653 K01655 K01681 K01682 K01687 K01702 K01703 K01704 K01705 K05824 K05825 K05827 K05828 K05829 K05830 K05831 K09011 K10977 K10978 K11258 K11358 K12659 K14260 K14272 K14454 K14455 K14677 K14681 K14682 K16792 K16793 K17450 K17753 K19412	26694	Metabolism; Overview;2-Oxocarboxylic acid metabolism
map01230	227	214	0.942731	K00003 K00013 K00014 K00030 K00031 K00052 K00053 K00058 K00133 K00134 K00143 K00145 K00147 K00150 K00210 K00215 K00220 K00264 K00265 K00266 K00286 K00290 K00293 K00500 K00548 K00549 K00600 K00611 K00615 K00616 K00618 K00619 K00620 K00640 K00651 K00674 K00765 K00766 K00789 K00800 K00811 K00812 K00813 K00814 K00815 K00817 K00818 K00821 K00825 K00826 K00831 K00832 K00836 K00838 K00841 K00850 K00872 …	K00003 K00013 K00014 K00030 K00031 K00052 K00053 K00058 K00133 K00134 K00143 K00145 K00147 K00150 K00210 K00215 K00220 K00264 K00265 K00266 K00286 K00290 K00500 K00548 K00549 K00600 K00611 K00615 K00616 K00619 K00620 K00640 K00651 K00674 K00765 K00766 K00789 K00800 K00812 K00813 K00815 K00817 K00818 K00821 K00825 K00826 K00831 K00832 K00836 K00838 K00841 K00850 K00872 K00873 K00891 K00927 K00928 …	136747	Metabolism; Overview;Biosynthesis of amino acids
map01200	342	266	0.777778	K00018 K00023 K00024 K00025 K00026 K00027 K00028 K00029 K00030 K00031 K00033 K00034 K00036 K00043 K00051 K00058 K00116 K00121 K00122 K00123 K00124 K00125 K00126 K00127 K00131 K00134 K00140 K00148 K00150 K00161 K00162 K00163 K00164 K00169 K00170 K00171 K00172 K00174 K00175 K00176 K00177 K00192 K00193 K00194 K00195 K00196 K00197 K00198 K00200 K00201 K00202 K00203 K00204 K00205 K00209 K00234 K00235 …	K00018 K00023 K00024 K00025 K00026 K00027 K00028 K00029 K00030 K00031 K00033 K00034 K00036 K00043 K00058 K00116 K00121 K00122 K00123 K00124 K00125 K00126 K00127 K00131 K00134 K00140 K00148 K00150 K00161 K00162 K00163 K00164 K00169 K00170 K00171 K00172 K00174 K00175 K00176 K00177 K00192 K00194 K00196 K00197 K00198 K00202 K00204 K00205 K00209 K00234 K00239 K00240 K00241 K00242 K00244 K00245 K00246 …	98214	Metabolism; Overview;Carbon metabolism
map01220	194	118	0.608247	K00001 K00002 K00055 K00121 K00141 K00151 K00152 K00217 K00446 K00448 K00449 K00455 K00462 K00480 K00481 K00483 K00484 K00487 K00529 K01053 K01055 K01607 K01612 K01617 K01666 K01670 K01821 K01826 K01856 K01857 K02554 K03268 K03379 K03381 K03464 K04072 K04073 K04105 K04107 K04108 K04109 K04112 K04113 K04114 K04115 K05549 K05550 K05708 K05709 K05710 K05711 K05712 K05713 K05714 K05783 K05784 K05921 …	K00001 K00055 K00121 K00141 K00151 K00152 K00448 K00449 K00455 K00462 K00480 K00481 K00483 K00484 K00529 K01053 K01055 K01607 K01612 K01617 K01666 K01670 K01821 K01826 K01856 K01857 K02554 K03379 K03381 K03464 K04072 K04073 K04105 K04107 K04108 K04112 K04113 K04114 K04115 K05549 K05550 K05708 K05709 K05710 K05711 K05712 K05713 K05714 K05783 K05784 K05921 K07104 K07535 K07536 K07537 K07540 K07543 …	9784	Metabolism; Overview;Degradation of aromatic compounds
map01212	70	47	0.671429	K00022 K00059 K00208 K00209 K00232 K00248 K00249 K00255 K00507 K00626 K00632 K00645 K00647 K00648 K00665 K00667 K00668 K01074 K01692 K01716 K01782 K01825 K01897 K01961 K01962 K01963 K02160 K02371 K02372 K03921 K03922 K06445 K07508 K07509 K07511 K07512 K07513 K07514 K07515 K07516 K07753 K08765 K08766 K09458 K09478 K09479 K10203 K10205 K10224 K10226 K10244 K10245 K10246 K10251 K10256 K10258 K10527 …	K00022 K00059 K00208 K00209 K00232 K00248 K00249 K00255 K00507 K00626 K00632 K00645 K00647 K00648 K00668 K01692 K01716 K01782 K01825 K01897 K01961 K01962 K01963 K02160 K02371 K02372 K03921 K06445 K07508 K07511 K07512 K07513 K07516 K07753 K08766 K09458 K09478 K10226 K10251 K10780 K11262 K11263 K11533 K13767 K15013 K16363 K18472	17002	Metabolism; Overview;Fatty acid metabolism
map00627	71	56	0.788732	K00141 K00493 K00517 K00680 K01034 K01035 K01045 K01077 K01078 K01093 K01101 K01113 K01426 K01501 K01512 K01576 K01612 K01692 K01721 K01781 K03380 K03788 K03862 K03863 K04099 K04100 K04101 K04105 K04107 K04108 K04109 K04110 K05599 K05600 K07511 K07514 K07515 K07824 K08295 K09461 K09474 K10215 K10219 K10221 K11311 K14333 K14338 K14578 K14579 K14580 K14581 K15054 K15055 K15056 K15057 K15058 K15059 …	K00141 K00493 K00680 K01034 K01035 K01077 K01078 K01093 K01101 K01113 K01426 K01501 K01512 K01576 K01612 K01692 K01781 K03380 K03788 K03862 K03863 K04099 K04100 K04101 K04105 K04107 K04108 K04110 K05599 K07511 K08295 K09461 K09474 K10215 K10219 K10221 K11311 K14333 K14338 K14578 K14581 K15054 K15055 K15057 K15059 K15060 K15063 K15064 K15066 K16319 K16320 K18248 K18249 K18541 K19709 K20458	4157	Metabolism; Xenobiotics biodegradation and metabolism;Aminobenzoate degradation
map00791	14	13	0.928571	K01427 K01428 K01429 K01430 K01457 K01941 K03382 K03383 K05394 K06035 K08710 K14048 K14541 K19837	K01428 K01429 K01430 K01457 K01941 K03382 K03383 K05394 K06035 K08710 K14048 K14541 K19837	698	Metabolism; Xenobiotics biodegradation and metabolism;Atrazine degradation
map00362	91	76	0.835165	K00074 K00217 K00252 K00446 K00448 K00449 K00481 K00626 K00632 K01031 K01032 K01055 K01075 K01607 K01615 K01617 K01666 K01692 K01782 K01821 K01825 K01856 K01857 K02554 K03268 K03381 K03464 K04073 K04098 K04100 K04101 K04105 K04107 K04108 K04109 K04110 K04112 K04113 K04114 K04115 K04116 K04117 K04118 K05549 K05550 K05783 K05784 K07104 K07516 K07534 K07535 K07536 K07537 K07538 K07539 K07823 K07824 …	K00074 K00252 K00448 K00449 K00481 K00626 K00632 K01031 K01032 K01055 K01075 K01607 K01615 K01617 K01666 K01692 K01782 K01821 K01825 K01856 K01857 K02554 K03381 K03464 K04073 K04100 K04101 K04105 K04107 K04108 K04110 K04112 K04113 K04114 K04115 K04116 K04117 K04118 K05549 K05550 K05783 K05784 K07104 K07516 K07535 K07536 K07537 K07823 K10216 K10217 K10218 K10219 K10220 K10221 K10621 K13767 K14333 …	8138	Metabolism; Xenobiotics biodegradation and metabolism;Benzoate degradation
map00363	4	2	0.5	K00517 K01045 K05913 K14520	K05913 K14520	13	Metabolism; Xenobiotics biodegradation and metabolism;Bisphenol degradation
map00930	22	18	0.818182	K00002 K00022 K00496 K01053 K01453 K01471 K01692 K01782 K01825 K03379 K06446 K07511 K07514 K07515 K14519 K14731 K17754 K18199 K19960 K19961 K19962 K19963	K00022 K00496 K01053 K01453 K01471 K01692 K01782 K01825 K03379 K06446 K07511 K14519 K14731 K17754 K18199 K19960 K19962 K19963	991	Metabolism; Xenobiotics biodegradation and metabolism;Caprolactam degradation
map00625	29	17	0.586207	K00001 K00114 K00121 K00128 K00148 K00531 K01560 K01561 K01563 K02586 K02588 K02591 K03268 K04072 K08726 K13953 K13954 K14028 K14029 K14419 K14420 K14421 K14422 K16268 K17067 K17068 K17070 K18089 K18090	K00001 K00114 K00121 K00128 K00148 K01560 K01561 K01563 K02586 K02588 K02591 K04072 K08726 K13953 K13954 K17067 K18090	4254	Metabolism; Xenobiotics biodegradation and metabolism;Chloroalkane and chloroalkene degradation
map00361	39	23	0.589744	K00217 K00446 K00462 K01061 K01560 K01561 K01563 K01856 K01860 K03268 K03380 K03381 K03391 K04098 K06912 K07104 K10676 K15236 K15237 K15238 K15239 K15240 K15241 K15242 K15243 K15244 K15245 K15246 K15253 K16242 K16243 K16244 K16245 K16246 K16249 K16268 K16269 K18089 K18090	K00462 K01061 K01560 K01561 K01563 K01856 K01860 K03380 K03381 K03391 K07104 K10676 K15237 K15238 K15243 K15246 K16242 K16243 K16244 K16245 K16246 K16249 K18090	1056	Metabolism; Xenobiotics biodegradation and metabolism;Chlorocyclohexane and chlorobenzene degradation
map00621	25	17	0.68	K00462 K00480 K01617 K01666 K01821 K02554 K04073 K08689 K08690 K10222 K14599 K14600 K15749 K15750 K15751 K15752 K15753 K15754 K15755 K15756 K18087 K18088 K18364 K18365 K18366	K00462 K00480 K01617 K01666 K01821 K02554 K04073 K08689 K10222 K15751 K15753 K15755 K15756 K18088 K18364 K18365 K18366	1157	Metabolism; Xenobiotics biodegradation and metabolism;Dioxin degradation
map00982	24	7	0.291667	K00001 K00121 K00129 K00157 K00274 K00485 K00699 K00799 K04097 K07409 K07415 K13299 K13951 K13952 K13953 K13980 K17683 K17689 K17690 K17709 K17712 K17718 K17719 K17721	K00001 K00121 K00129 K00274 K00699 K00799 K13953	1279	Metabolism; Xenobiotics biodegradation and metabolism;Drug metabolism - cytochrome P450
map00983	22	18	0.818182	K00088 K00106 K00207 K00569 K00622 K00699 K00757 K00758 K00760 K00857 K00876 K01044 K01195 K01431 K01464 K01489 K01519 K01951 K03927 K13421 K17683 K17689	K00106 K00207 K00569 K00622 K00699 K00757 K00758 K00760 K00857 K00876 K01195 K01431 K01464 K01489 K01519 K01951 K03927 K13421	10327	Metabolism; Xenobiotics biodegradation and metabolism;Drug metabolism - other enzymes
map00642	17	11	0.647059	K00632 K00680 K10700 K10701 K14578 K14579 K14580 K14581 K14746 K14747 K14748 K14749 K14750 K14751 K17048 K17049 K18092	K00632 K00680 K10700 K10701 K14578 K14581 K14746 K14747 K14749 K17048 K18092	950	Metabolism; Xenobiotics biodegradation and metabolism;Ethylbenzene degradation
map00364	14	10	0.714286	K00217 K01061 K01721 K01856 K01860 K03381 K03391 K05549 K05550 K05783 K05784 K08686 K14417 K14418	K01061 K01856 K01860 K03381 K03391 K05549 K05550 K05783 K05784 K08686	265	Metabolism; Xenobiotics biodegradation and metabolism;Fluorobenzoate degradation
map00365	8	6	0.75	K16873 K16874 K16875 K16876 K16877 K16878 K16879 K16880	K16874 K16875 K16876 K16877 K16878 K16879	46	Metabolism; Xenobiotics biodegradation and metabolism;Furfural degradation
map00980	33	8	0.242424	K00001 K00078 K00079 K00081 K00084 K00121 K00129 K00212 K00699 K00799 K01253 K04097 K07408 K07409 K07410 K07415 K07416 K07420 K11822 K13299 K13951 K13952 K13953 K13980 K15303 K15680 K17683 K17685 K17689 K17690 K17709 K17712 K17719	K00001 K00078 K00121 K00129 K00699 K00799 K13953 K15303	1527	Metabolism; Xenobiotics biodegradation and metabolism;Metabolism of xenobiotics by cytochrome P450
map00626	29	16	0.551724	K00001 K00121 K00152 K00480 K01670 K04072 K13953 K13954 K14578 K14579 K14580 K14581 K14582 K14583 K14584 K14585 K14586 K15567 K15568 K15569 K15570 K15571 K15572 K15573 K15574 K15575 K18242 K18243 K19958	K00001 K00121 K00152 K00480 K01670 K04072 K13953 K13954 K14578 K14581 K14584 K14586 K15570 K15575 K18243 K19958	2834	Metabolism; Xenobiotics biodegradation and metabolism;Naphthalene degradation
map00633	21	19	0.904762	K00169 K00170 K00171 K00172 K00196 K00198 K00622 K03518 K03519 K03520 K06281 K06282 K10678 K10679 K10680 K11180 K11181 K14578 K14579 K14580 K14581	K00169 K00170 K00171 K00172 K00196 K00198 K00622 K03518 K03519 K03520 K06281 K06282 K10678 K10679 K10680 K11180 K11181 K14578 K14581	2656	Metabolism; Xenobiotics biodegradation and metabolism;Nitrotoluene degradation
map00624	42	16	0.380952	K00448 K00449 K00480 K00517 K04100 K04101 K04102 K11943 K11944 K11945 K11946 K11947 K11948 K11949 K14578 K14579 K14580 K14581 K14582 K14599 K14600 K14601 K14602 K14603 K14604 K16269 K18067 K18068 K18069 K18074 K18075 K18076 K18077 K18251 K18252 K18253 K18254 K18255 K18256 K18257 K18275 K19065	K00448 K00449 K00480 K04100 K04101 K04102 K11946 K11948 K14578 K14581 K14604 K18067 K18068 K18069 K18076 K18077	178	Metabolism; Xenobiotics biodegradation and metabolism;Polycyclic aromatic hydrocarbon degradation
map00984	15	11	0.733333	K01822 K03333 K05296 K05898 K15981 K15982 K15983 K16045 K16046 K16047 K16048 K16049 K16050 K16051 K18687	K01822 K03333 K05296 K05898 K15983 K16045 K16047 K16048 K16050 K16051 K18687	288	Metabolism; Xenobiotics biodegradation and metabolism;Steroid degradation
map00643	22	15	0.681818	K00146 K00446 K00451 K01026 K01039 K01040 K01426 K01501 K01502 K01555 K01721 K01800 K07104 K10216 K10437 K10438 K10566 K14481 K14482 K16171 K16269 K18312	K00146 K00451 K01026 K01039 K01040 K01426 K01501 K01502 K01555 K01800 K07104 K10216 K14481 K14482 K16171	1184	Metabolism; Xenobiotics biodegradation and metabolism;Styrene degradation
map00623	46	25	0.543478	K00055 K00141 K00217 K01061 K01856 K01860 K03268 K03380 K03381 K05797 K07540 K07543 K07544 K07545 K07546 K07547 K07548 K07549 K07550 K15757 K15758 K15760 K15761 K15762 K15763 K15764 K15765 K15766 K15767 K15768 K15769 K16242 K16243 K16244 K16245 K16246 K16249 K16268 K16269 K18089 K18090 K19629 K19630 K20199 K20200 K20218	K00055 K00141 K01061 K01856 K01860 K03380 K03381 K05797 K07540 K07543 K07544 K07546 K07548 K07550 K15765 K15769 K16242 K16243 K16244 K16245 K16246 K16249 K18090 K19630 K20199	325	Metabolism; Xenobiotics biodegradation and metabolism;Toluene degradation
map00622	34	24	0.705882	K00055 K00141 K00446 K01617 K01666 K01821 K02554 K04073 K05549 K05550 K05783 K05784 K07104 K10216 K10217 K10616 K10617 K10618 K10619 K10620 K10621 K10622 K10623 K10702 K15757 K15758 K16270 K16303 K16304 K18227 K18293 K18364 K18365 K18366	K00055 K00141 K01617 K01666 K01821 K02554 K04073 K05549 K05550 K05783 K05784 K07104 K10216 K10217 K10616 K10618 K10621 K10623 K10702 K16303 K18227 K18364 K18365 K18366	1396	Metabolism; Xenobiotics biodegradation and metabolism;Xylene degradation
map01120	1019	786	0.771344	K00001 K00002 K00003 K00010 K00015 K00016 K00018 K00022 K00023 K00024 K00025 K00026 K00028 K00029 K00030 K00031 K00032 K00033 K00034 K00036 K00048 K00049 K00051 K00055 K00058 K00064 K00073 K00074 K00087 K00090 K00093 K00104 K00106 K00114 K00116 K00121 K00122 K00123 K00124 K00125 K00126 K00127 K00128 K00129 K00131 K00132 K00133 K00134 K00135 K00138 K00139 K00141 K00146 K00148 K00149 K00150 K00151 …	K00001 K00003 K00010 K00015 K00016 K00018 K00022 K00023 K00024 K00025 K00026 K00028 K00029 K00030 K00031 K00032 K00033 K00034 K00036 K00048 K00049 K00055 K00058 K00064 K00073 K00074 K00087 K00090 K00093 K00104 K00106 K00114 K00116 K00121 K00122 K00123 K00124 K00125 K00126 K00127 K00128 K00129 K00131 K00132 K00133 K00134 K00135 K00138 K00141 K00146 K00148 K00150 K00151 K00152 K00161 K00162 K00163 …	169374	Microbial metabolism in diverse environments
map04211	68	13	0.191176	K00922 K02159 K02580 K02649 K02833 K03259 K03781 K04345 K04374 K04450 K04451 K04456 K04526 K04527 K04564 K04688 K04735 K05087 K05459 K05869 K05870 K07187 K07198 K07199 K07200 K07201 K07202 K07203 K07204 K07205 K07206 K07207 K07208 K07296 K07297 K07298 K07359 K07827 K07828 K08041 K08042 K08043 K08044 K08045 K08046 K08047 K08048 K08049 K08269 K08331 K08339 K08530 K08733 K09047 K09048 K09049 K09408 …	K03781 K04345 K04456 K04564 K04688 K05869 K07198 K07199 K07297 K07298 K07359 K08048 K08269	997	Organismal Systems; Aging;Longevity regulating pathway
map04213	58	17	0.293103	K00922 K01440 K01768 K02649 K02833 K03283 K03695 K03781 K04345 K04456 K04526 K04527 K04564 K04565 K04688 K05087 K05459 K06067 K07187 K07198 K07199 K07200 K07201 K07203 K07204 K07827 K07828 K08035 K08041 K08042 K08043 K08044 K08045 K08046 K08047 K08048 K08049 K08339 K09408 K09468 K09542 K11121 K11411 K12762 K12767 K16172 K16184 K17445 K17446 K18644 K19764 K19766 K19767 K19768 K19769 K19798 K19800 …	K01440 K01768 K03283 K03695 K03781 K04345 K04456 K04564 K04565 K04688 K06067 K07198 K07199 K08048 K11121 K12767 K19800	5118	Organismal Systems; Aging;Longevity regulating pathway - multiple species
map04212	55	16	0.290909	K00507 K00922 K01110 K01358 K03781 K03871 K04043 K04077 K04374 K04433 K04440 K04441 K04456 K04527 K04564 K04688 K05638 K07203 K07418 K08035 K08268 K08269 K08341 K09408 K09414 K10798 K11204 K11411 K12824 K13113 K13356 K14035 K14739 K14938 K14966 K16172 K16197 K17491 K17705 K17794 K18461 K18463 K19762 K19763 K19764 K19765 K19766 K19767 K19768 K19769 K19770 K19771 K19772 K19773 K19774	K00507 K01358 K03781 K04043 K04077 K04441 K04456 K04564 K04688 K08269 K10798 K11204 K13356 K14938 K17491 K19765	8996	Organismal Systems; Aging;Longevity regulating pathway - worm
map04261	92	11	0.119565	K00922 K01538 K01539 K01540 K02161 K02183 K02649 K02677 K03456 K04135 K04136 K04137 K04141 K04142 K04166 K04167 K04345 K04351 K04354 K04371 K04374 K04382 K04441 K04445 K04450 K04456 K04515 K04630 K04632 K04634 K04838 K04839 K04845 K04848 K04850 K04851 K04853 K04857 K04858 K04859 K04860 K04861 K04862 K04863 K04864 K04865 K04866 K04867 K04868 K04869 K04870 K04871 K04872 K04873 K04894 K04926 K04962 …	K02677 K04345 K04441 K04445 K04456 K04515 K04962 K05742 K05850 K06269 K08048	247	Organismal Systems; Circulatory system;Adrenergic signaling in cardiomyocytes
map04260	60	8	0.133333	K00411 K00412 K00413 K00414 K00415 K00416 K00417 K00418 K00419 K00420 K01538 K01539 K01540 K02256 K02261 K02262 K02263 K02264 K02265 K02266 K02267 K02268 K02270 K02271 K02272 K02273 K04850 K04851 K04853 K04857 K04858 K04859 K04860 K04861 K04862 K04863 K04864 K04865 K04866 K04867 K04868 K04869 K04870 K04871 K04872 K04873 K04962 K05742 K05865 K09290 K10351 K10373 K10374 K10375 K12044 K12045 K12314 …	K00411 K00412 K00413 K00415 K02256 K02262 K04962 K05742	73	Organismal Systems; Circulatory system;Cardiac muscle contraction
map04270	86	12	0.139535	K00907 K01047 K02183 K02677 K04135 K04136 K04137 K04166 K04197 K04226 K04227 K04263 K04266 K04267 K04345 K04346 K04365 K04366 K04368 K04369 K04371 K04513 K04514 K04577 K04632 K04634 K04635 K04639 K04850 K04851 K04853 K04857 K04936 K04937 K04938 K04939 K04941 K04958 K04959 K04960 K05274 K05858 K06068 K06269 K06270 K07376 K07425 K07532 K08041 K08042 K08043 K08044 K08045 K08046 K08047 K08048 K08049 …	K00907 K02677 K04345 K04365 K04368 K04959 K06269 K07376 K08048 K12319 K12323 K18050	62	Organismal Systems; Circulatory system;Vascular smooth muscle contraction
map04360	121	5	0.0413223	K00408 K00444 K00922 K01116 K02090 K02329 K02649 K02677 K02833 K03083 K04189 K04235 K04348 K04352 K04366 K04371 K04392 K04393 K04409 K04410 K04513 K04514 K04515 K04630 K04671 K04964 K04966 K04967 K04968 K04969 K05099 K05102 K05103 K05104 K05105 K05106 K05107 K05108 K05109 K05110 K05111 K05112 K05113 K05114 K05128 K05462 K05463 K05703 K05704 K05719 K05725 K05733 K05734 K05735 K05736 K05743 K05744 …	K02677 K04409 K04515 K05743 K06619	53	Organismal Systems; Development;Axon guidance
map04320	24	5	0.208333	K02098 K02104 K02156 K02174 K02175 K02177 K02184 K02215 K02359 K02360 K02447 K02524 K02599 K02602 K02678 K03099 K03102 K03211 K04361 K04364 K04365 K04368 K04371 K07827	K02156 K02599 K03099 K04365 K04368	49	Organismal Systems; Development;Dorso-ventral axis formation
map04380	99	7	0.0707071	K00922 K01371 K02580 K02649 K03156 K03158 K03173 K03175 K04348 K04364 K04368 K04371 K04379 K04383 K04386 K04388 K04392 K04403 K04404 K04427 K04431 K04433 K04440 K04441 K04446 K04448 K04449 K04456 K04466 K04467 K04469 K04502 K04519 K04576 K04674 K04687 K04693 K04694 K04696 K04734 K04735 K05090 K05130 K05131 K05132 K05133 K05147 K05148 K05415 K05453 K05473 K05703 K05855 K05856 K05859 K05869 K05870 …	K04368 K04427 K04441 K04456 K05869 K08008 K14379	52	Organismal Systems; Development;Osteoclast differentiation
map04976	59	7	0.118644	K00021 K00489 K00659 K01253 K01538 K01539 K01540 K03460 K04345 K04588 K04632 K04943 K05031 K05043 K05658 K05659 K05664 K05666 K05667 K05673 K05681 K05683 K05684 K05742 K07299 K08041 K08042 K08043 K08044 K08045 K08046 K08047 K08048 K08049 K08198 K08204 K08205 K08524 K08537 K08563 K08748 K09864 K09866 K09869 K09877 K11822 K12040 K12473 K13575 K13855 K13857 K13885 K14158 K14341 K14342 K14349 K14360 …	K04345 K05658 K05673 K05681 K05742 K07299 K08048	117	Organismal Systems; Digestive system;Bile secretion
map04973	21	3	0.142857	K00844 K00922 K01084 K01176 K01203 K01229 K01538 K01539 K01540 K02649 K04456 K04625 K04626 K04851 K07593 K08143 K08171 K12047 K14158 K19662 K19729	K00844 K01176 K04456	1396	Organismal Systems; Digestive system;Carbohydrate digestion and absorption
map04975	26	3	0.115385	K01047 K01080 K05641 K05683 K05684 K06259 K08750 K08751 K08757 K08760 K11155 K11160 K12298 K13509 K13885 K14073 K14074 K14075 K14452 K14455 K14456 K14457 K14460 K14461 K14462 K14463	K13509 K14455 K14457	29	Organismal Systems; Digestive system;Fat digestion and absorption
map04971	49	7	0.142857	K00907 K01539 K01540 K01542 K01543 K02183 K02677 K04131 K04150 K04195 K04218 K04345 K04515 K04630 K04632 K04634 K04896 K04913 K04920 K04926 K04958 K04959 K04960 K04995 K04996 K05003 K05008 K05009 K05031 K05237 K05742 K05858 K08007 K08041 K08042 K08043 K08044 K08045 K08046 K08047 K08048 K08049 K13768 K13855 K13961 K13962 K18245 K19662 K19663	K00907 K02677 K04345 K04515 K04959 K05742 K08048	42	Organismal Systems; Digestive system;Gastric acid secretion
map04978	30	5	0.166667	K00510 K00522 K01538 K01539 K01540 K04975 K04981 K04982 K05011 K05334 K07213 K08370 K08539 K12040 K12347 K13625 K14078 K14158 K14685 K14686 K14688 K14704 K14706 K14710 K14734 K14735 K14736 K14737 K14738 K14739	K00510 K00522 K07213 K12347 K14688	119	Organismal Systems; Digestive system;Mineral absorption
map04972	65	10	0.153846	K01047 K01242 K01291 K01298 K01300 K01312 K01345 K01346 K01538 K01539 K01540 K02677 K04131 K04194 K04353 K04392 K04513 K04588 K04632 K04634 K04926 K04936 K04958 K04959 K04960 K04962 K04964 K05027 K05028 K05030 K05031 K05742 K05850 K05853 K05858 K07836 K07884 K07886 K07901 K07904 K08041 K08042 K08043 K08044 K08045 K08046 K08047 K08048 K08049 K08779 K08780 K09632 K10951 K12298 K13575 K13855 K14073 …	K01312 K02677 K04959 K04962 K05742 K05850 K05853 K07836 K07904 K08048	240	Organismal Systems; Digestive system;Pancreatic secretion
map04974	56	15	0.267857	K01278 K01285 K01291 K01298 K01300 K01312 K01345 K01346 K01389 K01395 K01538 K01539 K01540 K04897 K04916 K04926 K04945 K05006 K05334 K05612 K05616 K05849 K06002 K06236 K06237 K06238 K06519 K06823 K07603 K08131 K08132 K08133 K08135 K08187 K08606 K08779 K08780 K09632 K09708 K12040 K13781 K13867 K13868 K14206 K14207 K14208 K14210 K14211 K16617 K16628 K16629 K16630 K19479 K19719 K19720 K19721	K01278 K01285 K01312 K01389 K05616 K05849 K06236 K06237 K06238 K13868 K14211 K16628 K19719 K19720 K19721	1637	Organismal Systems; Digestive system;Protein digestion and absorption
map04970	63	8	0.126984	K01242 K01538 K01539 K01540 K02183 K02677 K04131 K04135 K04136 K04137 K04141 K04142 K04143 K04345 K04632 K04634 K04936 K04945 K04958 K04959 K04960 K04963 K04975 K05742 K05850 K05858 K07376 K08041 K08042 K08043 K08044 K08045 K08046 K08047 K08048 K08049 K09867 K10951 K12318 K12319 K12550 K13240 K13504 K13855 K13879 K13897 K13898 K13899 K13900 K13901 K13908 K13909 K13910 K13911 K13912 K13913 K13914 …	K02677 K04345 K04959 K05742 K05850 K07376 K08048 K12319	222	Organismal Systems; Digestive system;Salivary secretion
map04977	21	1	0.047619	K00678 K01435 K05665 K08757 K08760 K11156 K13885 K14073 K14386 K14462 K14592 K14609 K14610 K14615 K14616 K14617 K14618 K14619 K14620 K14621 K14622	K05665	38	Organismal Systems; Digestive system;Vitamin digestion and absorption
map04920	53	11	0.207547	K01084 K01596 K01897 K01946 K02580 K02581 K03156 K03158 K03171 K03173 K04440 K04447 K04456 K04467 K04692 K04696 K04734 K04735 K05062 K05141 K05228 K05231 K05232 K05424 K05872 K06259 K07187 K07191 K07198 K07199 K07200 K07202 K07203 K07209 K07210 K07293 K07294 K07296 K07297 K07298 K07299 K07359 K08524 K08525 K08526 K08765 K15013 K16172 K17445 K17446 K18052 K19523 K19524	K01596 K01897 K04456 K07191 K07198 K07199 K07297 K07298 K07299 K07359 K15013	2685	Organismal Systems; Endocrine system;Adipocytokine signaling pathway
map04925	58	10	0.172414	K00070 K00498 K00513 K02183 K02677 K04166 K04200 K04345 K04374 K04450 K04465 K04515 K04632 K04634 K04635 K04850 K04851 K04853 K04854 K04855 K04856 K04857 K04914 K04919 K04958 K04959 K04960 K05858 K05869 K05870 K06070 K07188 K07433 K08041 K08042 K08043 K08044 K08045 K08046 K08047 K08048 K08049 K08558 K08794 K09047 K09048 K09049 K09053 K12323 K12473 K13806 K13885 K16056 K16931 K18050 K18283 K19662 …	K02677 K04345 K04515 K04959 K05869 K07188 K08048 K08794 K12323 K18050	116	Organismal Systems; Endocrine system;Aldosterone synthesis and secretion
map04915	65	9	0.138462	K00922 K01398 K01403 K02183 K02649 K02833 K03099 K03283 K04079 K04215 K04246 K04345 K04361 K04364 K04366 K04368 K04369 K04371 K04374 K04379 K04448 K04450 K04456 K04534 K04603 K04615 K04630 K04632 K04634 K04684 K04958 K04959 K04960 K04997 K04999 K05000 K05002 K05704 K05858 K05870 K06068 K06279 K07827 K07828 K08041 K08042 K08043 K08044 K08045 K08046 K08047 K08048 K08049 K08523 K08550 K08551 K09047 …	K03099 K03283 K04079 K04345 K04368 K04456 K04959 K08048 K09487	2518	Organismal Systems; Endocrine system;Estrogen signaling pathway
map04922	55	22	0.4	K00016 K00161 K00162 K00688 K00693 K00871 K00873 K01084 K01596 K01834 K01946 K02183 K04345 K04348 K04374 K04450 K04456 K04498 K04515 K04583 K04632 K04634 K04958 K04959 K04960 K05259 K05858 K05870 K06268 K07190 K07198 K07199 K07200 K07201 K07202 K07294 K07299 K07593 K08042 K08765 K09047 K09048 K11262 K11411 K11434 K12407 K13296 K15423 K16311 K16333 K17491 K19008 K19028 K19523 K19524	K00016 K00161 K00162 K00688 K00693 K00871 K00873 K01596 K01834 K04345 K04456 K04498 K04515 K04959 K07190 K07198 K07199 K07299 K11262 K11434 K17491 K19008	7548	Organismal Systems; Endocrine system;Glucagon signaling pathway
map04912	63	10	0.15873	K01115 K01398 K02183 K02677 K02833 K03099 K04280 K04345 K04361 K04364 K04366 K04368 K04369 K04371 K04374 K04375 K04393 K04416 K04420 K04421 K04428 K04430 K04431 K04432 K04433 K04440 K04441 K04448 K04464 K04515 K04632 K04634 K04635 K04850 K04851 K04853 K04857 K04958 K04959 K04960 K05250 K05252 K05704 K05858 K05871 K06068 K07763 K07827 K07828 K08041 K08042 K08043 K08044 K08045 K08046 K08047 K08048 …	K01115 K02677 K03099 K04345 K04368 K04421 K04441 K04515 K04959 K08048	220	Organismal Systems; Endocrine system;GnRH signaling pathway
map04911	67	6	0.0895522	K01538 K01539 K01540 K02677 K04131 K04194 K04325 K04345 K04351 K04374 K04450 K04515 K04526 K04560 K04581 K04587 K04632 K04634 K04635 K04850 K04851 K04853 K04857 K04936 K04937 K04938 K04939 K04941 K04942 K04943 K04944 K04945 K04960 K04962 K04979 K05004 K05032 K05258 K05259 K05262 K05274 K05858 K05870 K07299 K07593 K07594 K07882 K08041 K08042 K08043 K08044 K08045 K08046 K08047 K08048 K08049 K08424 …	K02677 K04345 K04515 K04962 K07299 K08048	59	Organismal Systems; Endocrine system;Insulin secretion
map04910	86	23	0.267442	K00665 K00688 K00693 K00844 K00871 K00922 K01084 K01596 K01946 K02158 K02183 K02649 K02833 K02991 K03083 K03099 K03259 K03841 K04345 K04364 K04365 K04366 K04368 K04369 K04371 K04372 K04375 K04438 K04440 K04456 K04526 K04527 K04688 K04694 K04695 K04696 K04697 K04707 K04739 K05695 K05696 K06069 K06086 K06269 K06276 K06277 K06279 K07187 K07188 K07189 K07190 K07191 K07192 K07193 K07194 K07195 K07196 …	K00688 K00693 K00844 K00871 K01596 K03099 K03841 K04345 K04365 K04368 K04456 K04688 K04739 K05695 K06269 K06276 K07188 K07190 K07191 K07192 K07198 K07199 K11262	5002	Organismal Systems; Endocrine system;Insulin signaling pathway
map04916	67	7	0.104478	K00182 K00312 K00408 K00444 K00445 K00505 K00506 K00572 K00714 K01064 K01357 K01384 K01558 K01827 K02105 K02183 K02235 K02329 K02353 K02354 K02375 K02376 K02432 K02620 K02677 K02833 K02842 K03083 K03209 K04198 K04199 K04345 K04366 K04368 K04369 K04371 K04490 K04491 K04492 K04498 K04515 K04534 K04630 K04632 K04634 K05091 K05228 K05461 K05858 K05870 K07827 K07828 K08041 K08042 K08043 K08044 K08045 …	K00505 K02677 K04345 K04368 K04498 K04515 K08048	42	Organismal Systems; Endocrine system;Melanogenesis
map04913	39	2	0.0512821	K00044 K00070 K00461 K00498 K00512 K04119 K04247 K04248 K04345 K04526 K04527 K04632 K05087 K05250 K05459 K05498 K07408 K07410 K07418 K07434 K08041 K08042 K08043 K08044 K08045 K08046 K08047 K08048 K08049 K08521 K08522 K11987 K12473 K13368 K13373 K13885 K16342 K16620 K16931	K04345 K08048	14	Organismal Systems; Endocrine system;Ovarian steroidogenesis
map04921	111	18	0.162162	K00907 K00922 K01242 K02183 K02649 K02677 K02833 K03234 K04229 K04345 K04348 K04361 K04366 K04368 K04369 K04371 K04375 K04379 K04446 K04448 K04454 K04463 K04464 K04503 K04513 K04514 K04515 K04534 K04630 K04632 K04634 K04850 K04851 K04853 K04857 K04858 K04859 K04860 K04861 K04862 K04863 K04864 K04865 K04866 K04867 K04868 K04869 K04870 K04871 K04872 K04873 K04958 K04959 K04960 K04961 K04962 K04963 …	K00907 K02677 K03234 K04345 K04368 K04463 K04515 K04959 K04962 K05869 K06269 K07198 K07199 K07359 K08048 K08794 K12319 K12323	343	Organismal Systems; Endocrine system;Oxytocin signaling pathway
map03320	61	14	0.229508	K00232 K00249 K00255 K00488 K00489 K00507 K00864 K01059 K01388 K01596 K01897 K04504 K06086 K06259 K06272 K06276 K07294 K07296 K07425 K07431 K07513 K07514 K08524 K08525 K08526 K08530 K08536 K08745 K08746 K08748 K08749 K08750 K08751 K08752 K08753 K08754 K08755 K08756 K08757 K08758 K08759 K08761 K08762 K08763 K08764 K08765 K08766 K08767 K08768 K08769 K08770 K08771 K09025 K10214 K10226 K15013 K17284 …	K00232 K00249 K00255 K00507 K00864 K01596 K01897 K06276 K07513 K08764 K08766 K08770 K10226 K15013	4450	Organismal Systems; Endocrine system;PPAR signaling pathway
map04914	59	16	0.271186	K00922 K02087 K02178 K02206 K02537 K02602 K02649 K03348 K03349 K03350 K03351 K03352 K03353 K03354 K03355 K03356 K03357 K03358 K03359 K03364 K04079 K04345 K04365 K04366 K04367 K04368 K04371 K04373 K04440 K04441 K04456 K04526 K04630 K05087 K05459 K05866 K05867 K05868 K06627 K06631 K06633 K06638 K06645 K07827 K08041 K08042 K08043 K08044 K08045 K08046 K08047 K08048 K08049 K08556 K08694 K08845 K12456 …	K02087 K02206 K03350 K03353 K03354 K03355 K04079 K04345 K04365 K04368 K04441 K04456 K06631 K06633 K06638 K08048	2520	Organismal Systems; Endocrine system;Progesterone-mediated oocyte maturation
map04917	57	5	0.0877193	K00501 K00512 K00922 K00965 K02580 K02649 K02833 K03083 K03099 K04248 K04364 K04366 K04368 K04369 K04371 K04379 K04440 K04441 K04447 K04456 K04503 K04526 K04692 K04694 K04695 K04696 K04697 K04698 K04699 K04701 K04735 K05081 K05147 K05439 K05473 K05704 K06279 K07593 K07827 K07828 K08521 K08522 K08550 K08551 K09408 K09444 K10151 K11220 K11223 K11224 K12407 K17101 K17106 K17107 K17447 K17448 K17449	K00965 K03099 K04368 K04441 K04456	1359	Organismal Systems; Endocrine system;Prolactin signaling pathway
map04923	45	7	0.155556	K00509 K00922 K01054 K02649 K04141 K04142 K04143 K04204 K04249 K04260 K04265 K04345 K04456 K04526 K04527 K04630 K04632 K05232 K05251 K07187 K07188 K07376 K08041 K08042 K08043 K08044 K08045 K08046 K08047 K08048 K08049 K08522 K08753 K08768 K08771 K11987 K12323 K13296 K13699 K16172 K16816 K16817 K17445 K17446 K19477	K01054 K04345 K04456 K07188 K07376 K08048 K12323	460	Organismal Systems; Endocrine system;Regulation of lipolysis in adipocytes
map04924	46	6	0.130435	K01283 K01363 K01380 K02183 K04141 K04142 K04143 K04166 K04197 K04259 K04261 K04265 K04345 K04348 K04587 K04630 K04632 K04634 K04850 K04851 K04853 K04857 K04936 K04958 K04959 K04960 K04996 K05027 K05028 K05030 K05262 K05858 K05870 K06268 K08045 K08046 K09821 K09864 K12318 K12319 K12323 K13296 K13755 K16056 K19021 K19477	K01283 K01363 K04345 K04959 K12319 K12323	101	Organismal Systems; Endocrine system;Renin secretion
map04614	22	6	0.272727	K01257 K01283 K01285 K01319 K01322 K01325 K01329 K01380 K01389 K01392 K01393 K04166 K04167 K04303 K08392 K08780 K09708 K09821 K11140 K11141 K13289 K19514	K01283 K01285 K01322 K01389 K01392 K13289	641	Organismal Systems; Endocrine system;Renin-angiotensin system
map04919	84	13	0.154762	K00408 K00922 K01114 K01116 K01538 K01539 K01540 K01562 K02105 K02158 K02599 K02649 K02677 K02833 K03083 K04345 K04366 K04368 K04369 K04371 K04377 K04399 K04451 K04456 K04498 K04503 K04650 K05547 K05692 K05704 K05742 K05852 K05857 K05858 K05859 K05860 K05861 K06062 K06067 K06276 K06487 K06493 K06643 K07201 K07203 K07207 K07208 K07299 K07754 K07827 K07828 K08187 K08231 K08268 K08362 K08524 K08525 …	K02599 K02677 K04345 K04368 K04456 K04498 K05742 K06067 K06276 K07299 K11404 K15146 K19029	123	Organismal Systems; Endocrine system;Thyroid hormone signaling pathway
map04918	49	10	0.204082	K00383 K00431 K00432 K01538 K01539 K01540 K02677 K04249 K04345 K04374 K04450 K04632 K04634 K04958 K04959 K04960 K05251 K05858 K05870 K06233 K08041 K08042 K08043 K08044 K08045 K08046 K08047 K08048 K08049 K08054 K08522 K09047 K09048 K09049 K09293 K09487 K09490 K09582 K10063 K10064 K10809 K14385 K14702 K15173 K15225 K17231 K17232 K19662 K19663	K00383 K00432 K02677 K04345 K04959 K08048 K08054 K09487 K09490 K17231	254	Organismal Systems; Endocrine system;Thyroid hormone synthesis
map04713	76	8	0.105263	K02183 K02633 K02677 K04285 K04286 K04345 K04347 K04371 K04379 K04445 K04515 K04534 K04536 K04537 K04538 K04539 K04540 K04541 K04542 K04543 K04544 K04545 K04546 K04547 K04548 K04549 K04587 K04630 K04632 K04634 K04850 K04851 K04854 K04855 K04856 K04958 K04960 K04961 K04962 K04963 K04997 K04999 K05000 K05002 K05197 K05198 K05199 K05200 K05208 K05209 K05210 K05211 K05212 K05858 K05870 K07376 K07825 …	K02677 K04345 K04445 K04515 K04962 K07376 K08048 K12319	76	Organismal Systems; Environmental adaptation;Circadian entrainment
map04710	22	3	0.136364	K02223 K02295 K02296 K02633 K03094 K03347 K03362 K03728 K03729 K03730 K03868 K05870 K07198 K07199 K07200 K08532 K08533 K08534 K08959 K08960 K09026 K10269	K02295 K07198 K07199	29	Organismal Systems; Environmental adaptation;Circadian rhythm
map04712	27	1	0.037037	K00660 K03097 K03115 K10143 K12115 K12116 K12118 K12119 K12120 K12121 K12124 K12125 K12126 K12127 K12128 K12129 K12130 K12131 K12133 K12134 K12135 K16166 K16221 K16222 K16223 K16240 K16241	K03097	2	Organismal Systems; Environmental adaptation;Circadian rhythm - plant
map04626	78	11	0.141026	K00864 K02183 K02406 K04079 K04368 K05391 K08598 K09487 K12340 K12795 K13408 K13409 K13412 K13413 K13414 K13416 K13417 K13420 K13423 K13424 K13425 K13426 K13427 K13428 K13429 K13430 K13432 K13433 K13434 K13435 K13436 K13437 K13439 K13440 K13441 K13445 K13446 K13447 K13448 K13449 K13450 K13451 K13452 K13453 K13454 K13455 K13456 K13457 K13458 K13459 K13460 K13465 K13466 K13467 K13468 K13469 K13470 …	K00864 K02406 K04079 K04368 K09487 K12340 K13408 K13409 K13412 K13420 K18876	9183	Organismal Systems; Environmental adaptation;Plant-pathogen interaction
map04960	26	3	0.115385	K00071 K00922 K01538 K01539 K01540 K02649 K02677 K04371 K04526 K04527 K04824 K04825 K04827 K04995 K05459 K06276 K06644 K07827 K08555 K13302 K13305 K13358 K13359 K16172 K19662 K19663	K02677 K06276 K13302	27	Organismal Systems; Excretory system;Aldosterone-regulated sodium reabsorption
map04966	17	2	0.117647	K01542 K01543 K02145 K02146 K02147 K02148 K02149 K02150 K02151 K02152 K02153 K02154 K02155 K05018 K06573 K13627 K18245	K02145 K02154	32	Organismal Systems; Excretory system;Collecting duct acid secretion
map04961	29	3	0.103448	K01325 K01528 K01538 K01539 K01540 K02677 K03916 K04345 K04585 K04632 K04634 K04644 K04645 K04646 K04974 K05858 K07904 K08046 K08049 K08539 K08550 K11824 K11825 K11826 K11827 K14756 K14757 K19662 K19663	K02677 K04345 K07904	19	Organismal Systems; Excretory system;Endocrine and other factor-regulated calcium reabsorption
map04964	14	4	0.285714	K00025 K00261 K01425 K01538 K01539 K01540 K01596 K09864 K12040 K13575 K13576 K13577 K18245 K18246	K00025 K00261 K01425 K01596	582	Organismal Systems; Excretory system;Proximal tubule bicarbonate reclamation
map04962	33	4	0.121212	K04228 K04345 K04632 K04648 K05242 K05870 K06027 K07887 K07888 K07889 K07904 K07905 K08043 K08046 K08049 K09047 K09048 K09865 K09866 K09876 K10413 K10414 K10415 K10416 K10417 K10418 K10424 K10426 K10427 K10428 K12462 K13502 K13504	K04345 K06027 K07904 K10426	187	Organismal Systems; Excretory system;Vasopressin-regulated water reabsorption
map04612	41	7	0.170732	K01363 K01365 K01368 K01369 K03156 K03283 K04079 K04687 K05653 K05654 K05870 K06454 K06458 K06459 K06505 K06516 K06541 K06696 K06697 K06698 K06751 K06752 K07980 K07981 K07982 K08054 K08055 K08056 K08057 K08058 K08059 K08060 K08061 K08062 K08063 K08064 K08065 K08066 K09489 K10784 K10785	K01363 K01365 K01369 K03283 K04079 K08054 K09489	2555	Organismal Systems; Immune system;Antigen processing and presentation
map04662	57	3	0.0526316	K00922 K02580 K02581 K02649 K02833 K03083 K03084 K03099 K04012 K04348 K04364 K04366 K04368 K04369 K04371 K04379 K04392 K04446 K04448 K04456 K04467 K04734 K04735 K05697 K05730 K05854 K05855 K05859 K05872 K06268 K06465 K06467 K06504 K06506 K06507 K06508 K06856 K07209 K07210 K07367 K07368 K07369 K07370 K07371 K07827 K07828 K07860 K07861 K12229 K12230 K12362 K12560 K15909 K17332 K17333 K19662 K19831	K03099 K04368 K04456	28	Organismal Systems; Immune system;B cell receptor signaling pathway
map04062	146	9	0.0616438	K00909 K00910 K00922 K02580 K02581 K02649 K02833 K03083 K03099 K04175 K04176 K04177 K04178 K04179 K04180 K04181 K04182 K04183 K04184 K04185 K04188 K04189 K04190 K04191 K04192 K04193 K04237 K04345 K04347 K04353 K04364 K04365 K04366 K04368 K04371 K04392 K04393 K04409 K04438 K04439 K04447 K04456 K04467 K04513 K04514 K04536 K04537 K04538 K04539 K04540 K04541 K04542 K04543 K04544 K04545 K04546 K04547 …	K00910 K03099 K04345 K04365 K04368 K04409 K04456 K07836 K08048	51	Organismal Systems; Immune system;Chemokine signaling pathway
map04610	78	1	0.0128205	K01300 K01313 K01314 K01315 K01320 K01321 K01323 K01324 K01328 K01330 K01331 K01332 K01333 K01334 K01335 K01343 K01344 K01348 K03898 K03899 K03900 K03901 K03902 K03903 K03904 K03905 K03906 K03907 K03908 K03909 K03910 K03911 K03912 K03913 K03914 K03915 K03916 K03917 K03982 K03983 K03984 K03985 K03986 K03987 K03988 K03989 K03990 K03991 K03992 K03993 K03994 K03995 K03996 K03997 K03998 K03999 K04000 …	K01343	2	Organismal Systems; Immune system;Complement and coagulation cascades
map04623	51	2	0.0392157	K01370 K02580 K02581 K02861 K03007 K03009 K03013 K03014 K03016 K03018 K03019 K03020 K03021 K03022 K03023 K03024 K03025 K03026 K03027 K04467 K04519 K04734 K04735 K05405 K05410 K05411 K05414 K05415 K05482 K07209 K07210 K07211 K08847 K09447 K10790 K12499 K12646 K12648 K12654 K12671 K12799 K12964 K12965 K12966 K12967 K12968 K12969 K12970 K12971 K14721 K17834	K03018 K03021	93	Organismal Systems; Immune system;Cytosolic DNA-sensing pathway
map04664	45	6	0.133333	K00922 K01116 K02649 K02677 K02833 K03084 K03099 K03156 K04364 K04366 K04368 K04369 K04371 K04392 K04430 K04431 K04432 K04433 K04440 K04441 K04456 K04736 K05427 K05428 K05430 K05435 K05703 K05730 K05854 K05855 K05859 K06276 K06856 K07361 K07362 K07370 K07827 K07828 K07860 K07861 K07983 K08089 K08090 K08091 K16342	K02677 K03099 K04368 K04441 K04456 K06276	58	Organismal Systems; Immune system;Fc epsilon RI signaling pathway
map04666	58	12	0.206897	K00889 K00922 K01080 K01115 K01116 K02649 K02677 K03084 K04366 K04368 K04371 K04392 K04393 K04409 K04438 K04456 K04688 K04718 K05730 K05743 K05744 K05747 K05748 K05753 K05754 K05755 K05756 K05757 K05758 K05765 K05768 K05854 K05855 K05859 K06068 K06083 K06274 K06472 K06478 K06498 K06856 K07362 K07860 K07941 K08011 K08091 K08893 K12367 K12488 K12559 K12560 K12561 K12562 K13536 K15909 K18050 K19662 …	K00889 K01115 K02677 K04368 K04409 K04456 K04688 K04718 K05743 K05768 K12562 K18050	230	Organismal Systems; Immune system;Fc gamma R-mediated phagocytosis
map04640	77	1	0.012987	K00977 K01389 K03156 K04006 K04008 K04011 K04012 K04383 K04386 K04387 K04391 K04519 K04736 K04737 K05055 K05056 K05061 K05066 K05067 K05068 K05071 K05072 K05073 K05079 K05090 K05091 K05092 K05405 K05417 K05423 K05427 K05428 K05430 K05431 K05437 K05453 K05454 K05461 K06256 K06259 K06260 K06261 K06262 K06263 K06448 K06449 K06450 K06451 K06452 K06454 K06455 K06457 K06458 K06459 K06460 K06461 K06465 …	K01389	14	Organismal Systems; Immune system;Hematopoietic cell lineage
map04670	75	4	0.0533333	K00922 K01116 K01398 K01403 K02105 K02649 K02677 K04189 K04351 K04353 K04392 K04393 K04441 K04513 K04514 K04630 K05690 K05691 K05692 K05699 K05700 K05702 K05718 K05719 K05725 K05726 K05730 K05732 K05760 K05763 K05859 K05871 K06087 K06088 K06089 K06274 K06461 K06464 K06471 K06483 K06490 K06514 K06520 K06527 K06533 K06735 K06785 K06787 K07293 K07363 K07836 K07860 K07873 K08007 K08008 K08009 K08010 …	K02677 K04441 K07836 K08008	12	Organismal Systems; Immune system;Leukocyte transendothelial migration
map04650	81	5	0.0617284	K00922 K01116 K01353 K02187 K02649 K02677 K02833 K03099 K03156 K04348 K04364 K04365 K04366 K04368 K04369 K04371 K04389 K04390 K04392 K04409 K04446 K04687 K04721 K04722 K04726 K05130 K05131 K05132 K05133 K05414 K05415 K05427 K05697 K05703 K05718 K05730 K05855 K05856 K05859 K05871 K06268 K06279 K06453 K06463 K06464 K06479 K06490 K06516 K06523 K06582 K06728 K06741 K06742 K06743 K06856 K07293 K07360 …	K02677 K03099 K04365 K04368 K04409	38	Organismal Systems; Immune system;Natural killer cell mediated cytotoxicity
map04621	51	5	0.0980392	K01370 K02580 K02581 K03156 K03175 K04079 K04371 K04395 K04398 K04403 K04404 K04427 K04440 K04441 K04467 K04519 K04734 K04735 K05405 K05482 K07209 K07210 K08645 K08727 K08846 K09487 K10030 K10165 K10948 K11030 K11031 K11859 K12499 K12792 K12793 K12794 K12795 K12796 K12797 K12798 K12799 K12800 K12801 K12802 K12803 K12804 K12805 K12806 K12807 K14624 K16060	K04079 K04427 K04441 K09487 K11031	2398	Organismal Systems; Immune system;NOD-like receptor signaling pathway
map04611	87	12	0.137931	K00509 K00907 K00922 K01832 K02649 K03900 K03903 K03904 K03905 K03914 K04236 K04263 K04264 K04270 K04298 K04345 K04350 K04353 K04371 K04441 K04456 K04513 K04514 K04630 K04632 K04634 K04639 K04958 K04959 K04960 K05215 K05692 K05703 K05704 K05719 K05732 K05854 K05855 K05858 K05859 K06069 K06236 K06260 K06261 K06262 K06263 K06264 K06269 K06270 K06271 K06274 K06472 K06476 K06481 K06493 K07361 K07370 …	K00907 K04345 K04441 K04456 K04959 K06236 K06269 K07376 K07836 K08048 K12319 K19720	704	Organismal Systems; Immune system;Platelet activation
map04622	53	5	0.0943396	K00863 K02373 K02580 K02581 K02861 K03156 K03171 K03173 K03174 K03175 K04398 K04400 K04416 K04427 K04440 K04441 K04467 K04734 K04735 K05406 K05410 K05411 K05414 K05415 K05425 K05440 K05441 K05442 K07209 K07210 K07211 K08336 K08339 K08601 K09447 K09578 K10030 K10652 K11594 K12159 K12170 K12646 K12647 K12648 K12649 K12650 K12651 K12652 K12653 K12654 K12655 K12656 K12671	K00863 K04427 K04441 K09578 K11594	245	Organismal Systems; Immune system;RIG-I-like receptor signaling pathway
map04660	85	7	0.0823529	K00922 K01116 K02089 K02580 K02581 K02649 K02833 K03083 K03099 K03156 K03161 K04348 K04350 K04364 K04366 K04368 K04369 K04371 K04379 K04393 K04409 K04410 K04415 K04427 K04431 K04441 K04446 K04448 K04456 K04466 K04467 K04513 K04687 K04707 K04734 K04735 K05427 K05428 K05429 K05430 K05443 K05697 K05703 K05730 K05733 K05734 K05735 K05736 K05856 K05872 K06268 K06276 K06450 K06451 K06452 K06453 K06454 …	K03099 K04368 K04409 K04427 K04441 K04456 K06276	61	Organismal Systems; Immune system;T cell receptor signaling pathway
map04620	76	4	0.0526316	K00922 K01371 K02373 K02580 K02649 K02861 K03156 K03160 K03174 K03175 K04368 K04369 K04371 K04379 K04391 K04392 K04398 K04403 K04404 K04415 K04427 K04430 K04431 K04432 K04433 K04440 K04441 K04448 K04456 K04467 K04519 K04729 K04730 K04733 K04734 K04735 K05130 K05131 K05398 K05399 K05400 K05401 K05402 K05403 K05404 K05405 K05406 K05408 K05409 K05410 K05411 K05412 K05413 K05414 K05415 K05416 K05425 …	K04368 K04427 K04441 K04456	17	Organismal Systems; Immune system;Toll-like receptor signaling pathway
map04725	88	10	0.113636	K00623 K00922 K01049 K02161 K02649 K02677 K02833 K04129 K04130 K04131 K04132 K04133 K04344 K04345 K04347 K04368 K04371 K04374 K04379 K04447 K04456 K04515 K04534 K04536 K04537 K04538 K04539 K04540 K04541 K04542 K04543 K04544 K04545 K04546 K04547 K04548 K04549 K04630 K04634 K04635 K04805 K04806 K04808 K04809 K04813 K04815 K04849 K04850 K04851 K04853 K04857 K04926 K04927 K04928 K04929 K04930 K04958 …	K01049 K02677 K04345 K04368 K04456 K04515 K04959 K05869 K08048 K14387	105	Organismal Systems; Nervous system;Cholinergic synapse
map04728	83	10	0.120482	K00274 K00501 K00545 K01593 K02183 K02223 K02296 K02677 K03083 K03456 K04144 K04145 K04146 K04147 K04344 K04345 K04347 K04348 K04354 K04374 K04379 K04382 K04440 K04441 K04450 K04456 K04515 K04534 K04536 K04537 K04538 K04539 K04540 K04541 K04542 K04543 K04544 K04545 K04546 K04547 K04548 K04549 K04630 K04632 K04633 K04634 K04833 K04849 K04850 K04851 K04958 K04959 K04960 K04997 K04999 K05000 K05002 …	K00274 K00545 K01593 K02677 K04345 K04441 K04456 K04515 K04959 K06269	112	Organismal Systems; Nervous system;Dopaminergic synapse
map04727	65	9	0.138462	K01425 K01580 K01915 K02677 K04344 K04345 K04347 K04534 K04536 K04537 K04538 K04539 K04540 K04541 K04542 K04543 K04544 K04545 K04546 K04547 K04548 K04549 K04615 K04630 K04647 K04849 K04850 K04851 K04853 K04857 K05000 K05034 K05175 K05181 K05184 K05185 K05186 K05189 K05190 K05192 K05704 K06027 K07825 K07826 K08041 K08042 K08043 K08044 K08045 K08046 K08047 K08048 K08049 K08341 K13524 K13576 K14207 …	K01425 K01580 K01915 K02677 K04345 K06027 K08048 K13524 K15376	3970	Organismal Systems; Nervous system;GABAergic synapse
map04724	85	11	0.129412	K00910 K01115 K01425 K01915 K02677 K04344 K04345 K04347 K04348 K04371 K04534 K04536 K04537 K04538 K04539 K04540 K04541 K04542 K04543 K04544 K04545 K04546 K04547 K04548 K04549 K04603 K04604 K04605 K04607 K04608 K04630 K04632 K04634 K04850 K04851 K04958 K04959 K04960 K04964 K04997 K05197 K05198 K05199 K05200 K05201 K05202 K05203 K05204 K05205 K05208 K05209 K05210 K05211 K05212 K05213 K05214 K05612 …	K00910 K01115 K01425 K01915 K02677 K04345 K04959 K05613 K05614 K08048 K15009	3794	Organismal Systems; Nervous system;Glutamatergic synapse
map04730	45	6	0.133333	K02677 K02833 K03456 K04344 K04346 K04365 K04366 K04368 K04369 K04371 K04382 K04534 K04535 K04578 K04603 K04630 K04632 K04634 K04635 K04639 K04958 K04959 K04960 K04961 K05087 K05197 K05198 K05199 K05207 K05256 K05459 K05854 K05858 K07376 K07827 K07828 K08067 K08845 K12318 K12319 K13240 K16342 K19477 K19662 K19663	K02677 K04365 K04368 K04959 K07376 K12319	36	Organismal Systems; Nervous system;Long-term depression
map04720	43	11	0.255814	K02183 K02677 K02833 K04345 K04348 K04353 K04365 K04366 K04368 K04369 K04371 K04373 K04374 K04498 K04515 K04603 K04604 K04634 K04850 K04958 K04959 K04960 K05197 K05198 K05208 K05209 K05210 K05211 K05212 K05858 K05869 K06268 K06269 K07827 K07828 K07836 K08014 K08041 K08048 K08050 K08845 K19662 K19663	K02677 K04345 K04365 K04368 K04498 K04515 K04959 K05869 K06269 K07836 K08048	53	Organismal Systems; Nervous system;Long-term potentiation
map04722	90	14	0.155556	K00922 K01116 K02158 K02159 K02161 K02183 K02580 K02581 K02582 K02583 K02649 K02833 K03083 K03099 K03175 K03176 K04353 K04355 K04356 K04360 K04364 K04365 K04366 K04368 K04369 K04371 K04373 K04374 K04389 K04392 K04393 K04416 K04421 K04426 K04431 K04438 K04440 K04441 K04443 K04445 K04448 K04451 K04456 K04463 K04464 K04505 K04513 K04515 K04522 K04730 K04731 K04732 K04733 K04734 K04735 K05101 K05859 …	K03099 K04365 K04368 K04421 K04426 K04441 K04445 K04456 K04463 K04515 K05869 K06276 K06619 K07836	127	Organismal Systems; Nervous system;Neurotrophin signaling pathway
map04723	74	9	0.121622	K01054 K02677 K04277 K04344 K04345 K04347 K04371 K04440 K04441 K04534 K04536 K04537 K04538 K04539 K04540 K04541 K04542 K04543 K04544 K04545 K04546 K04547 K04548 K04549 K04603 K04604 K04630 K04634 K04849 K04850 K04851 K04853 K04857 K04958 K04959 K04960 K04997 K04999 K05000 K05002 K05175 K05181 K05184 K05185 K05186 K05189 K05190 K05192 K05197 K05198 K05199 K05200 K05858 K07825 K07826 K08041 K08042 …	K01054 K02677 K04345 K04441 K04959 K08048 K13700 K13985 K15528	546	Organismal Systems; Nervous system;Retrograde endocannabinoid signaling
map04726	84	7	0.0833333	K00274 K00458 K00460 K00461 K00502 K00509 K01593 K02187 K02677 K02833 K04153 K04157 K04160 K04161 K04162 K04163 K04344 K04345 K04347 K04365 K04366 K04368 K04371 K04520 K04534 K04536 K04537 K04538 K04539 K04540 K04541 K04542 K04543 K04544 K04545 K04546 K04547 K04548 K04549 K04630 K04632 K04634 K04819 K04849 K04850 K04851 K04853 K04857 K04892 K04943 K04958 K04959 K04960 K04964 K04997 K04999 K05000 …	K00274 K01593 K02677 K04345 K04365 K04368 K04959	96	Organismal Systems; Nervous system;Serotonergic synapse
map04721	40	3	0.075	K01528 K02144 K02145 K02146 K02147 K02148 K02149 K02150 K02151 K02152 K02153 K02154 K02155 K03661 K04344 K04560 K04644 K04645 K04646 K04849 K06027 K07882 K08155 K08486 K11824 K11825 K11826 K11827 K12302 K13504 K14636 K15015 K15290 K15291 K15292 K15293 K15294 K15295 K15296 K18211	K02145 K02154 K06027	204	Organismal Systems; Nervous system;Synaptic vesicle cycle
map04750	67	8	0.119403	K00458 K00922 K01116 K02183 K02582 K02649 K02677 K03176 K03915 K03916 K04149 K04157 K04234 K04259 K04261 K04269 K04345 K04386 K04432 K04433 K04440 K04441 K04515 K04519 K04632 K04634 K04723 K04828 K04829 K04830 K04831 K04832 K04958 K04959 K04960 K04971 K04972 K04973 K04983 K04984 K05222 K05451 K05459 K05704 K05858 K05859 K06068 K06269 K07413 K07418 K07425 K08041 K08042 K08043 K08044 K08045 K08046 …	K02677 K04345 K04441 K04515 K04959 K06269 K08048 K18050	42	Organismal Systems; Sensory system;Inflammatory mediator regulation of TRP channels
map04740	25	5	0.2	K00910 K02183 K04257 K04345 K04439 K04515 K04536 K04543 K04547 K04633 K04949 K04950 K04951 K04952 K05849 K07376 K08043 K12321 K13752 K13755 K18154 K18283 K19477 K19497 K19695	K00910 K04345 K04515 K05849 K07376	35	Organismal Systems; Sensory system;Olfactory transduction
map04744	18	1	0.0555556	K00909 K02183 K04250 K04536 K04548 K04631 K04948 K04952 K08328 K08718 K12321 K12322 K13749 K13756 K13759 K13764 K13765 K19627	K12322	4	Organismal Systems; Sensory system;Phototransduction
map04745	18	3	0.166667	K00910 K02183 K02677 K04515 K04547 K04634 K04958 K04967 K05692 K05858 K07972 K08834 K13802 K13803 K13804 K13805 K13806 K13807	K00910 K02677 K04515	14	Organismal Systems; Sensory system;Phototransduction - fly
map04742	40	3	0.075	K01509 K04131 K04153 K04270 K04271 K04344 K04345 K04547 K04603 K04607 K04615 K04624 K04625 K04626 K04819 K04824 K04825 K04827 K04828 K04834 K04836 K04841 K04850 K04916 K04957 K04960 K04980 K04989 K04990 K05175 K05216 K05217 K07825 K08044 K08046 K08048 K08474 K13755 K19729 K19738	K01509 K04345 K08048	2603	Organismal Systems; Sensory system;Taste transduction
