# Supplementary material for: A gene catalogue of the Sprague-Dawley rat gut metagenome
Source: Gigascience. 2018 May 11;7(5):giy055. doi: 10.1093/gigascience/giy055 (PMC5967468; doi:10.1093/gigascience/giy055)
Supplement: Supplemental material [file giy055_supp.zip › New-sTab5.Gene distribution in modules.20180315.xlsx]

## Sheet: 工作表1
Supplemetary Table 6.The distribution of the KOs and Modules in the gene catalogue
Module ID	KO number	Mapped KO number	Mapped percentage	KO list	Mapped KO list	Number of matched genes	Module information
M00302	4	4	1	K11081 K11082 K11083 K11084	K11081 K11082 K11083 K11084	72	2-Aminoethylphosphonate transport system
M00608	4	4	1	K10977 K16792 K16793 K10978	K10977 K16792 K16793 K10978	339	2-Oxocarboxylic acid chain extension, 2-oxoglutarate => 2-oxoadipate => 2-oxopimelate => 2-oxosuberate
M00376	21	18	0.857143	K02160 K01961 K01962 K01963 K14468 K14469 K15052 K05606 K01847 K01848 K01849 K14471 K14472 K00239 K00240 K00241 K01679 K08691 K14449 K14470 K09709	K02160 K01961 K01962 K01963 K14469 K15052 K05606 K01847 K01848 K01849 K14471 K14472 K00239 K00240 K00241 K01679 K08691 K14470	4772	3-Hydroxypropionate bi-cycle
M00653	2	2	1	K17060 K17061	K17060 K17061	43	AauS-AauR (acidic amino acids utilization) two-component regulatory system
M00372	7	1	0.142857	K15746 K15747 K09838 K14594 K09840 K09841 K09842	K15746	2	Abscisic acid biosynthesis, beta-carotene => abscisic acid
M00584	4	3	0.75	K16918 K16919 K16920 K16921	K16918 K16920 K16921	354	Acetoin utilization transport system
M00422	5	3	0.6	K00192 K00195 K00193 K00197 K00194	K00192 K00197 K00194	344	Acetyl-CoA pathway, CO2 => acetyl-CoA
M00098	13	4	0.307692	K01046 K12298 K16816 K13534 K14073 K14074 K14075 K14076 K14452 K14674 K14675 K17900 K01054	K01046 K14674 K17900 K01054	1144	Acylglycerol degradation
M00049	9	6	0.666667	K01939 K01756 K00939 K18532 K18533 K00944 K00940 K00873 K12406	K01939 K01756 K00939 K18532 K00940 K00873	6509	Adenine ribonucleotide biosynthesis, IMP => ADP,ATP
M00655	2	2	1	K18143 K18144	K18143 K18144	58	AdeS-AdeR two-component regulatory system
M00064	4	4	1	K03271 K03272 K03273 K03274	K03271 K03272 K03273 K03274	1263	ADP-L-glycero-D-manno-heptose biosynthesis
M00495	2	2	1	K07706 K07707	K07706 K07707	4221	AgrC-AgrA (exoprotein synthesis) two-component regulatory system
M00219	4	4	1	K10555 K10556 K10557 K10558	K10555 K10556 K10557 K10558	265	AI-2 transport system
M00493	2	2	1	K08082 K08083	K08082 K08083	1418	AlgZ-AlgR (alginate production) two-component regulatory system
M00600	3	3	1	K17241 K17242 K17243	K17241 K17242 K17243	406	alpha-1,4-Digalacturonate transport system
M00201	5	5	1	K10232 K10233 K10234 K10235 K10112	K10232 K10233 K10234 K10235 K10112	2012	alpha-Glucoside transport system
M00325	3	3	1	K11004 K11003 K12340	K11004 K11003 K12340	628	alpha-Hemolysin/cyclolysin transport system
M00359	22	22	1	K01872 K01887 K01893 K01876 K01883 K01886 K01885 K01880 K01892 K01870 K01869 K04567 K01874 K01889 K01890 K01881 K01875 K01868 K01867 K01866 K01873 K14163	K01872 K01887 K01893 K01876 K01883 K01886 K01885 K01880 K01892 K01870 K01869 K04567 K01874 K01889 K01890 K01881 K01875 K01868 K01867 K01866 K01873 K14163	43951	Aminoacyl-tRNA biosynthesis, eukaryotes
M00360	30	30	1	K01872 K01887 K01893 K01876 K09759 K01883 K01886 K01885 K09698 K01878 K01879 K14164 K01880 K01892 K01870 K01869 K04567 K04566 K01874 K01889 K01890 K01881 K01875 K01868 K01867 K01866 K01873 K07587 K11627 K01884	K01872 K01887 K01893 K01876 K09759 K01883 K01886 K01885 K09698 K01878 K01879 K14164 K01880 K01892 K01870 K01869 K04567 K04566 K01874 K01889 K01890 K01881 K01875 K01868 K01867 K01866 K01873 K07587 K11627 K01884	44635	Aminoacyl-tRNA biosynthesis, prokaryotes
M00598	4	1	0.25	K08940 K08941 K08942 K08943	K08942	3	Anoxygenic photosystem I
M00637	7	6	0.857143	K05599 K05600 K11311 K16319 K16320 K18248 K18249	K05599 K11311 K16319 K16320 K18248 K18249	27	Anthranilate degradation, anthranilate => catechol
M00389	15	4	0.266667	K03358 K03349 K03363 K03364 K03348 K03350 K03351 K03352 K03353 K03354 K03356 K03355 K03357 K03359 K12456	K03350 K03353 K03354 K03355	81	APC/C complex
M00491	5	5	1	K15770 K15771 K15772 K10111 K10112	K15770 K15771 K15772 K10111 K10112	5371	arabinogalactan oligomer/maltooligosaccharide transport system
M00602	4	4	1	K17234 K17235 K17236 K10112	K17234 K17235 K17236 K10112	2309	Arabinosaccharide transport system
M00456	2	2	1	K07648 K07773	K07648 K07773	347	ArcB-ArcA (anoxic redox control) two-component regulatory system
M00343	3	1	0.333333	K03432 K03433 K03420	K03420	76	Archaeal proteasome
M00229	5	5	1	K09996 K09997 K09998 K09999 K10000	K09996 K09997 K09998 K09999 K10000	40	Arginine transport system
M00587	2	2	1	K17062 K17063	K17062 K17063	20	Arginine/lysine/histidine/glutamine transport system
M00235	4	4	1	K10022 K10023 K10024 K10025	K10022 K10023 K10024 K10025	56	Arginine/ornithine transport system
M00716	2	2	1	K18940 K18941	K18940 K18941	599	ArlS-ArlR (virulence regulation) two-component regulatory system
M00129	7	6	0.857143	K00963 K00012 K00699 K01195 K14756 K01053 K00103	K00963 K00012 K00699 K01195 K01053 K00103	2509	Ascorbate biosynthesis, animals, glucose-1P => ascorbate
M00114	20	18	0.9	K01810 K06859 K13810 K01809 K16011 K15916 K16881 K17497 K01840 K15778 K00966 K00971 K16011 K10046 K14190 K10047 K18649 K00064 K17744 K00225	K01810 K06859 K13810 K01809 K16011 K15916 K16881 K17497 K01840 K15778 K00966 K00971 K16011 K10046 K10047 K18649 K00064 K17744	6826	Ascorbate biosynthesis, plants, glucose-6P => ascorbate
M00550	7	7	1	K02821 K02822 K03475 K03476 K03078 K03079 K03077	K02821 K02822 K03475 K03476 K03078 K03079 K03077	1027	Ascorbate degradation, ascorbate => D-xylulose-5P
M00531	6	5	0.833333	K00367 K10534 K00372 K00360 K00366 K17877	K00367 K00372 K00360 K00366 K17877	286	Assimilatory nitrate reduction, nitrate => ammonia
M00176	12	12	1	K13811 K00958 K00860 K00955 K00957 K00956 K00957 K00860 K00390 K00380 K00381 K00392	K13811 K00958 K00860 K00955 K00957 K00956 K00957 K00860 K00390 K00380 K00381 K00392	3471	Assimilatory sulfate reduction, sulfate => H2S
M00500	2	2	1	K07710 K07714	K07710 K07714	383	AtoS-AtoC (cPHB biosynthesis) two-component regulatory system
M00777	5	3	0.6	K14371 K14372 K14373 K14374 K14375	K14373 K14374 K14375	22	Avermectin biosynthesis, 2-methylbutanoyl-CoA/isobutyryl-CoA => 6,8a-Seco-6,8a-deoxy-5-oxoavermectin 1a/1b aglycone => avermectin A1a/B1a/A1b/B1b
M00787	6	5	0.833333	K19546 K19547 K19550 K19549 K19548 K13037	K19546 K19550 K19549 K19548 K13037	217	Bacilysin biosynthesis, prephenate => bacilysin
M00738	4	4	1	K11629 K11630 K11631 K11632	K11629 K11630 K11631 K11632	788	Bacitracin resistance, BceAB transporter
M00737	6	6	1	K19083 K19084 K19081 K19082 K11631 K11632	K19083 K19084 K19081 K19082 K11631 K11632	1171	Bacitracin resistance, VraDE transporter
M00314	2	2	1	K11632 K11631	K11632 K11631	226	Bacitracin transport system
M00731	2	2	1	K19084 K19083	K19084 K19083	21	Bacitracin transport system
M00747	2	2	1	K19310 K19309	K19310 K19309	730	Bacitracin transport system
M00342	4	2	0.5	K03432 K03433 K13527 K13571	K13527 K13571	14	Bacterial proteasome
M00450	2	2	1	K07642 K07664	K07642 K07664	1502	BaeS-BaeR (envelope stress response) two-component regulatory system
M00475	2	2	1	K07678 K07689	K07678 K07689	1662	BarA-UvrY (central carbon metabolism) two-component regulatory system
M00451	2	2	1	K07643 K07771	K07643 K07771	56	BasS-BasR (antimicrobial peptide resistance) two-component regulatory system
M00469	2	2	1	K11629 K11630	K11629 K11630	562	BceS-BceR (bacitracin transport) two-component regulatory system
M00548	6	6	1	K16249 K16243 K16244 K16242 K16245 K16246	K16249 K16243 K16244 K16242 K16245 K16246	24	Benzene degradation, benzene => catechol
M00547	5	1	0.2	K03268 K16268 K18089 K18090 K16269	K18090	1	Benzene/toluene degradation, benzene => catechol / toluene => 3-methylcatechol
M00551	4	4	1	K05549 K05550 K05784 K05783	K05549 K05550 K05784 K05783	81	Benzoate degradation, benzoate => catechol / methylbenzoate => methylcatechol
M00540	5	4	0.8	K04116 K04117 K07534 K07535 K07536	K04116 K04117 K07535 K07536	125	Benzoate degradation, cyclohexanecarboxylic acid =>pimeloyl-CoA
M00541	9	6	0.666667	K04112 K04113 K04114 K04115 K19515 K19516 K07537 K07538 K07539	K04112 K04113 K04114 K04115 K19515 K07537	1719	Benzoyl-CoA degradation, benzoyl-CoA => 3-hydroxypimeloyl-CoA
M00296	8	3	0.375	K10803 K10798 K02330 K03512 K10981 K10776 K10771 K10772	K10798 K10771 K10772	66	BER complex
M00097	6	6	1	K02291 K02293 K15744 K00514 K09835 K06443	K02291 K02293 K15744 K00514 K09835 K06443	127	beta-Carotene biosynthesis, GGAP => beta-carotene
M00555	4	4	1	K17755 K00108 K11440 K00130	K17755 K00108 K11440 K00130	126	Betaine biosynthesis, choline => betaine
M00628	5	5	1	K08218 K01207 K17850 K01467 K17836	K08218 K01207 K17850 K01467 K17836	3173	beta-Lactam resistance, AmpC system
M00627	4	3	0.75	K02172 K02171 K18766 K17836	K02172 K02171 K17836	9487	beta-Lactam resistance, Bla system
M00087	19	14	0.736842	K00232 K00249 K00255 K06445 K09479 K01692 K07511 K13767 K00022 K07516 K01825 K01782 K07514 K07515 K10527 K00632 K07508 K07509 K07513	K00232 K00249 K00255 K06445 K01692 K07511 K13767 K00022 K07516 K01825 K01782 K00632 K07508 K07513	675	beta-Oxidation
M00086	2	2	1	K01897 K15013	K01897 K15013	2184	beta-Oxidation, acyl-CoA synthesis
M00321	4	2	0.5	K11950 K11951 K11952 K11953	K11951 K11953	23	Bicarbonate transport system
M00104	12	3	0.25	K00489 K12408 K07431 K00251 K00037 K00488 K08748 K01796 K10214 K12405 K08764 K11992	K01796 K12405 K08764	35	Bile acid biosynthesis, cholesterol => cholate/chenodeoxycholate
M00573	6	5	0.833333	K16593 K00652 K00833 K19563 K01935 K01012	K00652 K00833 K19563 K01935 K01012	1800	Biotin biosynthesis, BioI pathway, long-chain-acyl-ACP => pimeloyl-ACP => biotin
M00577	6	6	1	K01906 K00652 K00833 K19563 K01935 K01012	K01906 K00652 K00833 K19563 K01935 K01012	1801	Biotin biosynthesis, BioW pathway, pimelate => pimeloyl-CoA => biotin
M00123	6	6	1	K00652 K00833 K19563 K01935 K19562 K01012	K00652 K00833 K19563 K01935 K19562 K01012	1805	Biotin biosynthesis, pimeloyl-ACP/CoA => biotin
M00581	3	3	1	K03523 K16783 K16784	K03523 K16783 K16784	1030	Biotin transport system
M00543	7	4	0.571429	K08689 K15750 K18087 K18088 K08690 K00462 K10222	K08689 K18088 K00462 K10222	5	Biphenyl degradation, biphenyl => 2-oxopent-4-enoate + benzoate
M00414	4	2	0.5	K10901 K03165 K10990 K15365	K10901 K03165	55	Bloom's syndrome complex
M00237	5	5	1	K01999 K01997 K01998 K01995 K01996	K01999 K01997 K01998 K01995 K01996	4545	Branched-chain amino acid transport system
M00734	2	2	1	K19081 K19082	K19081 K19082	924	BraS-BraR (bacitracin transport) two-component regulatory system
M00295	14	11	0.785714	K10605 K08735 K08737 K08734 K10858 K10754 K10755 K10756 K04802 K10865 K10866 K10867 K10901 K04728	K08735 K08737 K08734 K10858 K10754 K10755 K10756 K10865 K10866 K10867 K10901	691	BRCA1-associated genome surveillance complex (BASC)
M00365	2	2	1	K01823 K13787	K01823 K13787	264	C10-C20 isoprenoid biosynthesis, archaea
M00364	4	4	1	K01823 K00795 K13789 K13787	K01823 K00795 K13789 K13787	1527	C10-C20 isoprenoid biosynthesis, bacteria
M00367	3	2	0.666667	K01823 K00787 K00804	K01823 K00787	236	C10-C20 isoprenoid biosynthesis, non-plant eukaryotes
M00366	4	3	0.75	K01823 K14066 K00787 K13789	K01823 K00787 K13789	1306	C10-C20 isoprenoid biosynthesis, plants
M00110	4	1	0.25	K00512 K00070 K01822 K07434	K01822	1	C19/C18-Steroid hormone biosynthesis, pregnenolone => androstenedione => estrone
M00141	4	2	0.5	K00600 K00288 K13403 K13402	K00600 K00288	1397	C1-unit interconversion, eukaryotes
M00140	3	3	1	K00600 K01491 K01938	K00600 K01491 K01938	4368	C1-unit interconversion, prokaryotes
M00171	9	8	0.888889	K01595 K14454 K14455 K00025 K00026 K00028 K00814 K14272 K01006	K01595 K14454 K14455 K00025 K00026 K00028 K14272 K01006	2293	C4-dicarboxylic acid cycle, NAD - malic enzyme type
M00172	4	3	0.75	K01595 K00051 K00029 K01006	K01595 K00029 K01006	2678	C4-dicarboxylic acid cycle, NADP - malic enzyme type
M00170	4	4	1	K01595 K14454 K14455 K01610	K01595 K14454 K14455 K01610	1337	C4-dicarboxylic acid cycle, phosphoenolpyruvate carboxykinase type
M00095	8	7	0.875	K00626 K01641 K00021 K00869 K00938 K13273 K01597 K01823	K00626 K01641 K00869 K00938 K13273 K01597 K01823	1001	C5 isoprenoid biosynthesis, mevalonate pathway
M00096	10	10	1	K01662 K00099 K00991 K12506 K00919 K01770 K12506 K03526 K03527 K01823	K01662 K00099 K00991 K12506 K00919 K01770 K12506 K03526 K03527 K01823	10850	C5 isoprenoid biosynthesis, non-mevalonate pathway
M00168	4	4	1	K01595 K00025 K00026 K00024	K01595 K00025 K00026 K00024	457	CAM (Crassulacean acid metabolism), dark
M00169	2	2	1	K00029 K01006	K00029 K01006	2627	CAM (Crassulacean acid metabolism), light
M00695	13	3	0.230769	K04632 K04630 K08041 K08042 K08043 K08044 K08045 K08046 K08047 K08048 K08049 K01768 K04345	K08048 K01768 K04345	1252	cAMP signaling
M00350	5	3	0.6	K10775 K13064 K00487 K01904 K00588	K10775 K01904 K00588	269	Capsaicin biosynthesis, L-Phenylalanine => Capsaicin
M00249	3	3	1	K09688 K10107 K09689	K09688 K10107 K09689	92	Capsular polysaccharide transport system
M00675	3	1	0.333333	K18317 K18316 K18315	K18316	3	Carbapenem-3-carboxylate biosynthesis, pyrroline-5-carboxylate + malonyl-CoA => carbapenem-3-carboxylate
M00544	6	4	0.666667	K15751 K15752 K15753 K15754 K15755 K15756	K15751 K15753 K15755 K15756	26	Carbazole degradation, carbazole => 2-oxopent-4-enoate + anthranilate
M00569	12	11	0.916667	K00446 K07104 K10217 K01821 K01617 K10216 K18364 K02554 K18365 K01666 K18366 K04073	K07104 K10217 K01821 K01617 K10216 K18364 K02554 K18365 K01666 K18366 K04073	1234	Catechol meta-cleavage, catechol => acetyl-CoA / 4-methylcatechol => propanoyl-CoA
M00568	5	5	1	K03381 K01856 K03464 K01055 K14727	K03381 K01856 K03464 K01055 K14727	403	Catechol ortho-cleavage, catechol => 3-oxoadipate
M00042	6	3	0.5	K00505 K00501 K01592 K01593 K00503 K00553	K00505 K01592 K01593	66	Catecholamine biosynthesis, tyrosine => dopamine => noradrenaline => adrenaline
M00727	3	3	1	K07640 K07662 K01448	K07640 K07662 K01448	6744	Cationic antimicrobial peptide (CAMP) resistance, N-acetylmuramoyl-L-alanine amidase AmiA and AmiC
M00722	3	3	1	K07771 K07643 K03760	K07771 K07643 K03760	170	Cationic antimicrobial peptide (CAMP) resistance, phosphoethanolamine transferase PmrC
M00721	13	13	1	K07771 K07643 K18072 K18073 K07637 K07660 K07806 K10012 K10011 K13014 K07264 K12962 K12963	K07771 K07643 K18072 K18073 K07637 K07660 K07806 K10012 K10011 K13014 K07264 K12962 K12963	1293	Cationic antimicrobial peptide (CAMP) resistance, arnBCADTEF operon
M00725	6	6	1	K19077 K19078 K03367 K03739 K14188 K03740	K19077 K19078 K03367 K03739 K14188 K03740	1039	Cationic antimicrobial peptide (CAMP) resistance, dltABCD operon
M00728	4	4	1	K07640 K07662 K04771 K03673	K07640 K07662 K04771 K03673	2661	Cationic antimicrobial peptide (CAMP) resistance, envelope protein folding and degrading factors DegP and DsbA
M00726	3	3	1	K19077 K19078 K14205	K19077 K19078 K14205	155	Cationic antimicrobial peptide (CAMP) resistance, lysyl-phosphatidylglycerol (L-PG) synthase MprF
M00724	3	3	1	K07660 K07637 K12973	K07660 K07637 K12973	80	Cationic antimicrobial peptide (CAMP) resistance, palmitoyl transferase PagP
M00723	4	3	0.75	K07660 K07637 K18514 K12975	K07660 K07637 K12975	93	Cationic antimicrobial peptide (CAMP) resistance, phosphoethanolamine transferase EptB
M00730	4	4	1	K19077 K19078 K19079 K19080	K19077 K19078 K19079 K19080	172	Cationic antimicrobial peptide (CAMP) resistance, VraFG transporter
M00732	2	2	1	K19080 K19079	K19080 K19079	35	Cationic antimicrobial peptide transport system
M00739	5	5	1	K19226 K19227 K19228 K19229 K19230	K19226 K19227 K19228 K19229 K19230	46	Cationic peptide transport system
M00512	3	3	1	K13587 K13584 K13589	K13587 K13584 K13589	97	CckA-CtrA/CpdR (cell cycle control) two-component regulatory system
M00692	26	4	0.153846	K02089 K02091 K04503 K10151 K10152 K02206 K06626 K06618 K17454 K09389 K06620 K02206 K18810 K14505 K18811 K18812 K18813 K04681 K06620 K04563 K06646 K04563 K06650 K12760 K12413 K09249	K02206 K02206 K04563 K04563	176	Cell cycle - G1/S transition
M00693	15	6	0.4	K05867 K06632 K02087 K06627 K05868 K18065 K06632 K02206 K07760 K06627 K05868 K02555 K03114 K04563 K02220	K06632 K02087 K06632 K02206 K03114 K04563	98	Cell cycle - G2/M transition
M00256	2	2	1	K09811 K09812	K09811 K09812	2866	Cell division transport system
M00206	4	4	1	K10240 K10241 K10242 K10112	K10240 K10241 K10242 K10112	2273	Cellobiose transport system
M00673	8	5	0.625	K12743 K04126 K04127 K12744 K12745 K04128 K18062 K18063	K12743 K04126 K04127 K04128 K18062	193	Cephamycin C biosynthesis, aminoadipate + cycteine + valine => cephamycin C
M00094	5	2	0.4	K00654 K04708 K04709 K04710 K04712	K00654 K04708	42	Ceramide biosynthesis
M00694	8	3	0.375	K12323 K12324 K12318 K12319 K07376 K18283 K04948 K04952	K12323 K12319 K07376	19	cGMP signaling
M00506	5	5	1	K03407 K03413 K03412 K13924 K03415	K03407 K03413 K03412 K13924 K03415	6962	CheA-CheYBV (chemotaxis) two-component regulatory system
M00101	11	5	0.454545	K01852 K05917 K00222 K07750 K07748 K09827 K13373 K09828 K01824 K00227 K00213	K05917 K07750 K07748 K09828 K00227	25	Cholesterol biosynthesis, squalene 2,3-epoxide => cholesterol
M00077	4	4	1	K01135 K01197 K01195 K01132	K01135 K01197 K01195 K01132	1367	Chondroitin sulfate degradation
M00507	5	4	0.8	K06596 K02487 K02657 K02658 K06597	K02487 K02657 K02658 K06597	451	ChpA-ChpB/PilGH (chemosensory) two-component regulatory system
M00520	2	2	1	K14980 K14981	K14980 K14981	100	ChvG-ChvI (acidity sensing) two-component regulatory system
M00521	2	2	1	K14982 K14983	K14982 K14983	422	CiaH-CiaR two-component regulatory system
M00486	2	2	1	K07700 K07702	K07700 K07702	296	CitA-CitB (citrate fermentation) two-component regulatory system
M00009	39	34	0.871795	K01647 K01681 K01682 K00031 K00030 K00164 K00658 K00382 K00174 K00175 K00177 K00176 K01902 K01903 K01899 K01900 K18118 K00234 K00235 K00236 K00237 K00239 K00240 K00241 K00242 K18859 K18860 K00244 K00245 K00246 K00247 K01676 K01679 K01677 K01678 K00026 K00025 K00024 K00116	K01647 K01681 K01682 K00031 K00030 K00164 K00658 K00382 K00174 K00175 K00177 K00176 K01902 K01903 K01899 K01900 K18118 K00234 K00239 K00240 K00241 K00242 K00244 K00245 K00246 K00247 K01676 K01679 K01677 K01678 K00026 K00025 K00024 K00116	11941	Citrate cycle (TCA cycle, Krebs cycle)
M00010	5	5	1	K01647 K01681 K01682 K00031 K00030	K01647 K01681 K01682 K00031 K00030	3925	Citrate cycle, first carbon oxidation, oxaloacetate => 2-oxoglutarate
M00011	34	29	0.852941	K00164 K00658 K00382 K00174 K00175 K00177 K00176 K01902 K01903 K01899 K01900 K18118 K00234 K00235 K00236 K00237 K00239 K00240 K00241 K00242 K18859 K18860 K00244 K00245 K00246 K00247 K01676 K01679 K01677 K01678 K00026 K00025 K00024 K00116	K00164 K00658 K00382 K00174 K00175 K00177 K00176 K01902 K01903 K01899 K01900 K18118 K00234 K00239 K00240 K00241 K00242 K00244 K00245 K00246 K00247 K01676 K01679 K01677 K01678 K00026 K00025 K00024 K00116	8016	Citrate cycle, second carbon oxidation, 2-oxoglutarate => oxaloacetate
M00487	2	2	1	K11637 K11638	K11637 K11638	94	CitS-CitT (magnesium-citrate transport) two-component regulatory system
M00674	4	1	0.25	K12673 K12674 K12675 K12676	K12676	2	Clavaminate biosynthesis, arginine + glyceraldehyde-3P => clavaminate
M00063	4	4	1	K06041 K01627 K03270 K00979	K06041 K01627 K03270 K00979	1471	CMP-KDO biosynthesis
M00122	9	9	1	K00798 K19221 K02232 K02225 K02227 K02231 K00768 K02226 K02233	K00798 K19221 K02232 K02225 K02227 K02231 K00768 K02226 K02233	5731	Cobalamin biosynthesis, cobinamide => cobalamin
M00245	4	3	0.75	K02009 K02008 K02007 K02006	K02009 K02007 K02006	1105	Cobalt/nickel transport system
M00120	11	11	1	K00867 K03525 K09680 K01947 K01922 K01598 K13038 K02318 K00954 K02201 K00859	K00867 K03525 K09680 K01947 K01922 K01598 K13038 K02318 K00954 K02201 K00859	4600	Coenzyme A biosynthesis, pantothenate => CoA
M00358	5	5	1	K08097 K05979 K05884 K13039 K06034	K08097 K05979 K05884 K13039 K06034	235	Coenzyme M biosynthesis
M00496	2	2	1	K12294 K12295	K12294 K12295	187	ComD-ComE (competence) two-component regulatory system
M00476	2	2	1	K07680 K07691	K07680 K07691	27	ComP-ComA (competence) two-component regulatory system
M00804	6	3	0.5	K10944 K10945 K10946 K10535 K00370 K00371	K10535 K00370 K00371	56	Complete nitrification, comammox, ammonia => nitrite => nitrate
M00404	5	2	0.4	K14004 K14005 K14006 K14007 K07953	K14005 K14007	4	COPII complex
M00762	2	2	1	K19341 K19340	K19341 K19340	157	Copper-processing system
M00510	2	2	1	K11354 K11355	K11354 K11355	3	Cph1-Rcp1 (light response) two-component regulatory system
M00447	2	2	1	K07640 K07662	K07640 K07662	304	CpxA-CpxR (envelope stress response) two-component regulatory system
M00047	3	3	1	K00613 K00542 K00933	K00613 K00542 K00933	7	Creatine pathway
M00449	2	2	1	K07641 K07663	K07641 K07663	167	CreC-CreB (phosphate regulation) two-component regulatory system
M00448	2	2	1	K07650 K07770	K07650 K07770	259	CssS-CssR (secretion stress response) two-component regulatory system
M00386	4	1	0.25	K03868 K10609 K10610 K10570	K10610	6	Cul4-DDB1-CSA complex
M00385	4	1	0.25	K03868 K10609 K10610 K10140	K10610	6	Cul4-DDB1-DDB2 complex
M00539	8	4	0.5	K10619 K16303 K16304 K18227 K10620 K10621 K10622 K10623	K16303 K18227 K10621 K10623	19	Cumate degradation, p-cumate => 2-oxopent-4-enoate + 2-methylpropanoate
M00452	2	2	1	K07644 K07665	K07644 K07665	801	CusS-CusR (copper tolerance) two-component regulatory system
M00785	6	4	0.666667	K19741 K19723 K19726 K19725 K19724 K19727	K19741 K19725 K19724 K19727	10	Cycloserine biosynthesis, arginine/serine => cycloserine
M00419	4	2	0.5	K10616 K18293 K10617 K10618	K10616 K10618	10	Cymene degradation, p-cymene => p-cumate
M00338	3	3	1	K01697 K10150 K01758	K01697 K10150 K01758	1329	Cysteine biosynthesis, homocysteine + serine => cysteine
M00609	7	7	1	K00789 K17462 K01243 K18284 K07173 K17216 K17217	K00789 K17462 K01243 K18284 K07173 K17216 K17217	3705	Cysteine biosynthesis, methionine => cysteine
M00021	5	4	0.8	K00640 K01738 K12339 K13034 K17069	K00640 K01738 K12339 K17069	3983	Cysteine biosynthesis, serine => cysteine
M00234	3	3	1	K02424 K10009 K10010	K02424 K10009 K10010	881	Cystine transport system
M00416	4	2	0.5	K02827 K02826 K02828 K02829	K02827 K02826	7	Cytochrome aa3-600 menaquinol oxidase
M00162	8	3	0.375	K02635 K02637 K02634 K02636 K02642 K02643 K03689 K02640	K02635 K02634 K02636	97	Cytochrome b6f complex
M00152	11	4	0.363636	K00412 K00413 K00410 K00411 K00414 K00415 K00416 K00417 K00418 K00419 K00420	K00412 K00413 K00411 K00415	29	Cytochrome bc1 complex
M00151	10	9	0.9	K00412 K00413 K00410 K00411 K03886 K03887 K03888 K03890 K03891 K03889	K00412 K00413 K00411 K03886 K03887 K03888 K03890 K03891 K03889	82	Cytochrome bc1 complex respiratory unit
M00154	18	4	0.222222	K02257 K02262 K02256 K02261 K02263 K02264 K02265 K02266 K02267 K02268 K02269 K02270 K02271 K02272 K02273 K02258 K02259 K02260	K02262 K02256 K02258 K02259	30	Cytochrome c oxidase
M00156	5	5	1	K00404 K00405 K15862 K00407 K00406	K00404 K00405 K15862 K00407 K00406	43	Cytochrome c oxidase, cbb3-type
M00155	5	5	1	K02275 K02274 K02276 K15408 K02277	K02275 K02274 K02276 K15408 K02277	71	Cytochrome c oxidase, prokaryotes
M00153	2	2	1	K00425 K00426	K00425 K00426	503	Cytochrome d ubiquinol oxidase
M00417	4	4	1	K02297 K02298 K02299 K02300	K02297 K02298 K02299 K02300	29	Cytochrome o ubiquinol oxidase
M00217	3	3	1	K10549 K10550 K10551	K10549 K10550 K10551	169	D-Allose transport system
M00504	2	2	1	K10125 K10126	K10125 K10126	121	DctB-DctD (C4-dicarboxylate transport) two-component regulatory system
M00489	2	2	1	K11691 K11692	K11691 K11692	150	DctS-DctR (C4-dicarboxylate transport) two-component regulatory system
M00488	2	2	1	K07701 K07703	K07701 K07703	48	DcuS-DcuR (C4-dicarboxylate metabolism) two-component regulatory system
M00395	7	3	0.428571	K12610 K12611 K12612 K12613 K12614 K12615 K12617	K12614 K12615 K12617	42	Decapping complex
M00478	2	2	1	K07777 K07692	K07777 K07692	469	DegS-DegU (multicellular behavior control) two-component regulatory system
M00529	12	10	0.833333	K00370 K00371 K00374 K00373 K02567 K02568 K00368 K15864 K04561 K02305 K15877 K00376	K00370 K00371 K00374 K00373 K02567 K02568 K00368 K15864 K04561 K00376	160	Denitrification, nitrate => nitrogen
M00076	5	5	1	K01136 K01217 K01135 K01197 K01195	K01136 K01217 K01135 K01197 K01195	1498	Dermatan sulfate degradation
M00479	2	2	1	K07778 K07693	K07778 K07693	213	DesK-DesR (membrane lipid fluidity regulation) two-component regulatory system
M00482	2	1	0.5	K07682 K07695	K07695	11	DevS-DevR (redox response) two-component regulatory system
M00552	5	5	1	K01684 K00883 K01631 K00134 K00927	K01684 K00883 K01631 K00134 K00927	3226	D-galactonate degradation, De Ley-Doudoroff pathway, D-galactonate => glycerate-3P
M00631	8	8	1	K01812 K00041 K01685 K16849 K16850 K00874 K01625 K17463	K01812 K00041 K01685 K16849 K16850 K00874 K01625 K17463	5277	D-Galacturonate degradation (bacteria), D-galacturonate => pyruvate + D-glyceraldehyde 3P
M00630	5	4	0.8	K18106 K19634 K18102 K18103 K18107	K18106 K18102 K18103 K18107	28	D-Galacturonate degradation (fungi), D-galacturonate => glycerol
M00061	7	7	1	K01812 K00040 K01686 K08323 K00874 K01625 K17463	K01812 K00040 K01686 K08323 K00874 K01625 K17463	7703	D-Glucuronate degradation, D-glucuronate => pyruvate + D-glyceraldehyde 3P
M00374	24	23	0.958333	K00169 K00170 K00171 K00172 K01007 K01595 K00024 K01676 K01677 K01678 K00239 K00240 K00241 K18860 K01902 K01903 K15038 K15017 K14465 K14467 K18861 K14534 K15016 K00626	K00169 K00170 K00171 K00172 K01007 K01595 K00024 K01676 K01677 K01678 K00239 K00240 K00241 K01902 K01903 K15038 K15017 K14465 K14467 K18861 K14534 K15016 K00626	6256	Dicarboxylate-hydroxybutyrate cycle
M00779	8	4	0.5	K05556 K14626 K14627 K14628 K14629 K14630 K14631 K14632	K05556 K14629 K14630 K14631	6	Dihydrokalafungin biosynthesis, octaketide => dihydrokalafungin
M00324	5	5	1	K12368 K12369 K12370 K12371 K12372	K12368 K12369 K12370 K12371 K12372	392	Dipeptide transport system
M00566	4	4	1	K16199 K16200 K16201 K16202	K16199 K16200 K16201 K16202	610	Dipeptide transport system, Firmicutes
M00530	10	10	1	K00370 K00371 K00374 K00373 K02567 K02568 K00362 K00363 K03385 K15876	K00370 K00371 K00374 K00373 K02567 K02568 K00362 K00363 K03385 K15876	495	Dissimilatory nitrate reduction, nitrate => ammonia
M00596	7	7	1	K00956 K00957 K00958 K00394 K00395 K11180 K11181	K00956 K00957 K00958 K00394 K00395 K11180 K11181	655	Dissimilatory sulfate reduction, sulfate => H2S
M00238	3	3	1	K02073 K02072 K02071	K02073 K02072 K02071	1828	D-Methionine transport system
M00691	9	4	0.444444	K06640 K04728 K02216 K06641 K02831 K06645 K05866 K05867 K02555	K06640 K02216 K06641 K02831	63	DNA damage-induced cell cycle checkpoints
M00261	4	1	0.25	K02320 K02321 K02685 K02684	K02320	4	DNA polymerase alpha / primase complex
M00262	4	2	0.5	K02327 K02328 K03504 K03505	K02327 K02328	9	DNA polymerase delta complex
M00294	2	1	0.5	K02332 K02333	K02332	11	DNA polymerase gamma complex
M00264	2	1	0.5	K02322 K02323	K02323	5	DNA polymerase II complex, archaea
M00260	11	11	1	K02337 K03763 K02342 K14159 K02345 K02338 K02340 K02341 K02343 K02339 K02344	K02337 K03763 K02342 K14159 K02345 K02338 K02340 K02341 K02343 K02339 K02344	14205	DNA polymerase III complex, bacteria
M00794	2	2	1	K13312 K13313	K13312 K13313	66	dTDP-6-deoxy-D-allose biosynthesis
M00795	3	3	1	K19855 K12710 K17625	K19855 K12710 K17625	37	dTDP-beta-L-noviose biosynthesis
M00803	4	3	0.75	K16435 K19859 K16436 K13332	K16435 K16436 K13332	322	dTDP-D-angolosamine biosynthesis
M00797	6	6	1	K13308 K13309 K13310 K16436 K13311 K13326	K13308 K13309 K13310 K16436 K13311 K13326	509	dTDP-D-desosamine biosynthesis
M00802	5	5	1	K16435 K13327 K13328 K13329 K13330	K16435 K13327 K13328 K13329 K13330	571	dTDP-D-forosamine biosynthesis
M00796	3	3	1	K19853 K19854 K13307	K19853 K19854 K13307	394	dTDP-D-mycaminose biosynthesis
M00800	5	4	0.8	K16435 K16436 K13326 K16438 K13322	K16435 K16436 K13326 K16438	337	dTDP-L-megosamine biosynthesis
M00798	6	5	0.833333	K16435 K13315 K13317 K13316 K16438 K13318	K16435 K13315 K13317 K16438 K13318	243	dTDP-L-mycarose biosynthesis
M00799	5	4	0.8	K16435 K13315 K16438 K19856 K19857	K16435 K13315 K16438 K19856	228	dTDP-L-oleandrose biosynthesis
M00801	4	2	0.5	K16435 K13327 K19858 K13319	K16435 K13327	367	dTDP-L-olivose biosynthesis
M00793	4	3	0.75	K00973 K01710 K01790 K00067	K00973 K01710 K00067	6559	dTDP-L-rhamnose biosynthesis
M00215	3	3	1	K10543 K10544 K10545	K10543 K10544 K10545	319	D-Xylose transport system
M00033	5	5	1	K00928 K00133 K00836 K06718 K06720	K00928 K00133 K00836 K06718 K06720	2851	Ectoine biosynthesis, aspartate => ectoine
M00542	17	10	0.588235	K03221 K03219 K03222 K03226 K03227 K03228 K03229 K03230 K03224 K03225 K12784 K12787 K12785 K12786 K12788 K16041 K16042	K03221 K03219 K03222 K03226 K03227 K03228 K03229 K03230 K03224 K03225	520	EHEC/EPEC pathogenicity signature, T3SS and effectors
M00428	3	2	0.666667	K03259 K03260 K03257	K03260 K03257	43	eIF4F complex
M00784	5	5	1	K19566 K19567 K19568 K19569 K19570	K19566 K19567 K19568 K19569 K19570	49	Elloramycin biosynthesis, 8-demethyltetracenomycin C => elloramycin A
M00582	11	10	0.909091	K03523 K16923 K16924 K16925 K16926 K16927 K16928 K16929 K16785 K16786 K16787	K03523 K16923 K16924 K16925 K16926 K16927 K16928 K16929 K16785 K16786	7381	Energy-coupling factor transport system
M00008	5	5	1	K00036 K01057 K07404 K01690 K01625	K00036 K01057 K07404 K01690 K01625	1797	Entner-Doudoroff pathway, glucose-6P => glyceraldehyde-3P + pyruvate
M00445	2	2	1	K07638 K07659	K07638 K07659	222	EnvZ-OmpR (osmotic stress response) two-component regulatory system
M00102	5	2	0.4	K00559 K09829 K00227 K09831 K00223	K00559 K00227	62	Ergocalciferol biosynthesis
M00590	3	3	1	K17202 K17203 K17204	K17202 K17203 K17204	126	Erythritol transport system
M00774	7	2	0.285714	K10817 K14366 K14367 K14368 K15997 K14370 K14369	K14368 K14369	6	Erythromycin biosynthesis, propanoyl-CoA + methylmalonyl-CoA => deoxyerythronolide B => erythromycin A/B
M00412	9	2	0.222222	K12191 K12192 K12193 K12194 K12195 K12196 K12197 K12198 K15053	K12196 K15053	53	ESCRT-III complex
M00368	3	2	0.666667	K00789 K01762 K05933	K00789 K01762	1734	Ethylene biosynthesis, methionine => ethylene
M00373	13	12	0.923077	K00626 K00023 K17865 K14446 K14447 K14448 K14449 K08691 K14451 K01965 K01966 K05606 K01847	K00626 K00023 K17865 K14446 K14447 K14448 K08691 K14451 K01965 K01966 K05606 K01847	2309	Ethylmalonyl pathway
M00477	2	2	1	K07679 K07690	K07679 K07690	861	EvgS-EvgA (acid and drug tolerance) two-component regulatory system
M00430	15	5	0.333333	K12876 K12877 K14323 K13025 K14324 K13114 K12875 K14325 K12881 K12812 K13171 K14285 K14326 K14327 K14328	K13025 K14325 K12812 K14326 K14327	373	Exon junction complex (EJC)
M00390	4	3	0.75	K07573 K03679 K11600 K12589	K07573 K03679 K11600	55	Exosome, archaea
M00391	10	6	0.6	K07573 K12587 K03679 K03681 K11600 K12589 K12586 K12585 K03678 K12590	K07573 K03679 K11600 K12586 K12585 K12590	216	Exosome, eukaryotes
M00378	6	5	0.833333	K11779 K11780 K11781 K14941 K11212 K12234	K11779 K11780 K11781 K11212 K12234	155	F420 biosynthesis
M00413	10	1	0.1	K10888 K10889 K10890 K10892 K10893 K10894 K10606 K10896 K10898 K10993	K10896	20	FA core complex
M00083	15	13	0.866667	K00665 K00667 K00668 K11533 K00647 K09458 K00648 K00059 K02372 K01716 K16363 K00208 K02371 K10780 K00209	K00668 K11533 K00647 K09458 K00648 K00059 K02372 K01716 K16363 K00208 K02371 K10780 K00209	9280	Fatty acid biosynthesis, elongation
M00415	13	1	0.0769231	K10247 K10205 K10248 K10249 K10244 K10203 K10250 K15397 K10245 K10246 K10251 K10703 K10258	K10251	3	Fatty acid biosynthesis, elongation, endoplasmic reticulum
M00085	6	4	0.666667	K07508 K07509 K00022 K07511 K07515 K07512	K07508 K00022 K07511 K07512	47	Fatty acid biosynthesis, elongation, mitochondria
M00082	14	11	0.785714	K11262 K02160 K01961 K11263 K01962 K01963 K18472 K00665 K00667 K00668 K11533 K00645 K00648 K18473	K11262 K02160 K01961 K11263 K01962 K01963 K18472 K00668 K11533 K00645 K00648	4872	Fatty acid biosynthesis, initiation
M00771	2	2	1	K19616 K19617	K19616 K19617	301	FitF-FitH (insecticidal toxin regulation) two-component regulatory system
M00524	2	2	1	K14986 K14987	K14986 K14987	67	FixL-FixJ (nitrogen fixation) two-component regulatory system
M00137	5	2	0.4	K10775 K00487 K01904 K00660 K01859	K10775 K01904	28	Flavanone biosynthesis, phenylalanine => naringenin
M00515	2	2	1	K10942 K10943	K10942 K10943	111	FlrB-FlrC (polar flagellar synthesis) two-component regulatory system
M00713	2	1	0.5	K18937 K08167	K08167	29	Fluoroquinolone resistance, efflux pump LfrA
M00224	3	3	1	K16905 K16906 K16907	K16905 K16906 K16907	302	Fluoroquinolone transport system
M00345	7	6	0.857143	K08093 K13812 K08094 K13831 K00850 K16370 K01624	K08093 K08094 K13831 K00850 K16370 K01624	5210	Formaldehyde assimilation, ribulose monophosphate pathway
M00346	10	9	0.9	K00600 K00830 K00018 K11529 K01689 K01595 K00024 K08692 K14067 K08691	K00600 K00830 K00018 K11529 K01689 K01595 K00024 K14067 K08691	4361	Formaldehyde assimilation, serine pathway
M00344	4	4	1	K17100 K00863 K01624 K03841	K17100 K00863 K01624 K03841	2193	Formaldehyde assimilation, xylulose monophosphate pathway
M00218	3	3	1	K10552 K10553 K10554	K10552 K10553 K10554	95	Fructose transport system
M00158	20	5	0.25	K02132 K02133 K02136 K02134 K02135 K02137 K02126 K02127 K02128 K02138 K02129 K01549 K02130 K02139 K02140 K02141 K02131 K02142 K02143 K02125	K02132 K02133 K02137 K02126 K02128	301	F-type ATPase, eukaryotes
M00157	8	8	1	K02111 K02112 K02113 K02114 K02115 K02108 K02109 K02110	K02111 K02112 K02113 K02114 K02115 K02108 K02109 K02110	7833	F-type ATPase, prokaryotes and chloroplasts
M00150	4	4	1	K00244 K00245 K00246 K00247	K00244 K00245 K00246 K00247	915	Fumarate reductase, prokaryotes
M00027	7	6	0.857143	K01580 K13524 K07250 K00823 K16871 K00135 K00139	K01580 K13524 K07250 K00823 K16871 K00135	927	GABA (gamma-Aminobutyrate) shunt
M00135	5	4	0.8	K00657 K00274 K00128 K14085 K00149	K00657 K00274 K00128 K14085	1755	GABA biosynthesis, eukaryotes, putrescine => GABA
M00136	4	4	1	K09470 K09471 K09472 K09473	K09470 K09471 K09472 K09473	573	GABA biosynthesis, prokaryotes, putrescine => GABA
M00632	4	4	1	K01785 K00849 K00965 K01784	K01785 K00849 K00965 K01784	8010	Galactose degradation, Leloir pathway, galactose => alpha-D-glucose-1P
M00232	4	4	1	K09969 K09970 K09971 K09972	K09969 K09970 K09971 K09972	85	General L-amino acid transport system
M00518	2	2	1	K07717 K07719	K07717 K07719	48	GlnK-GlnL (glutamine utilization) two-component regulatory system
M00497	2	2	1	K07708 K07712	K07708 K07712	171	GlnL-GlnG (nitrogen regulation) two-component regulatory system
M00502	2	2	1	K07711 K07715	K07711 K07715	195	GlrK-GlrR (amino sugar metabolism) two-component regulatory system
M00003	20	17	0.85	K01596 K01610 K01689 K01834 K15633 K15634 K15635 K00927 K00134 K00150 K01803 K01623 K01624 K11645 K03841 K02446 K11532 K01086 K04041 K01622	K01596 K01610 K01689 K01834 K15633 K15634 K15635 K00927 K00134 K00150 K01803 K01623 K01624 K11645 K03841 K02446 K04041	15399	Gluconeogenesis, oxaloacetate => fructose-6P
M00203	4	2	0.5	K10196 K10197 K10198 K10199	K10196 K10199	9	Glucose/arabinose transport system
M00605	4	4	1	K17315 K17316 K17317 K10112	K17315 K17316 K17317 K10112	2075	Glucose/mannose transport system
M00014	12	7	0.583333	K00012 K12447 K16190 K00699 K01195 K14756 K00002 K13247 K03331 K05351 K00008 K00854	K00012 K12447 K00699 K01195 K03331 K05351 K00008	3010	Glucuronate pathway (uronate pathway)
M00233	4	4	1	K10005 K10006 K10007 K10008	K10005 K10006 K10007 K10008	56	Glutamate transport system
M00230	4	4	1	K10001 K10002 K10003 K10004	K10001 K10002 K10003 K10004	46	Glutamate/aspartate transport system
M00227	3	3	1	K10036 K10037 K10038	K10036 K10037 K10038	156	Glutamine transport system
M00118	4	3	0.75	K11204 K11205 K01919 K01920	K11204 K01919 K01920	223	Glutathione biosynthesis, glutamate => glutathione
M00348	4	4	1	K13889 K13890 K13891 K13892	K13889 K13890 K13891 K13892	640	Glutathione transport system
M00607	5	4	0.8	K17321 K17322 K17323 K17324 K17325	K17321 K17322 K17323 K17325	15	Glycerol transport system
M00208	3	3	1	K02002 K02001 K02000	K02002 K02001 K02000	135	Glycine betaine/proline transport system
M00001	30	26	0.866667	K00844 K12407 K00845 K00886 K08074 K00918 K01810 K06859 K13810 K15916 K00850 K16370 K00918 K01623 K01624 K11645 K16305 K16306 K01803 K00134 K00150 K00927 K11389 K01834 K15633 K15634 K15635 K01689 K00873 K12406	K00844 K00845 K00886 K00918 K01810 K06859 K13810 K15916 K00850 K16370 K00918 K01623 K01624 K11645 K16305 K16306 K01803 K00134 K00150 K00927 K01834 K15633 K15634 K15635 K01689 K00873	22196	Glycolysis (Embden-Meyerhof pathway), glucose => pyruvate
M00002	12	10	0.833333	K01803 K00134 K00150 K00927 K11389 K01834 K15633 K15634 K15635 K01689 K00873 K12406	K01803 K00134 K00150 K00927 K01834 K15633 K15634 K15635 K01689 K00873	12512	Glycolysis, core module involving three-carbon compounds
M00059	11	1	0.0909091	K02369 K02370 K02366 K02367 K02368 K02370 K02576 K02577 K02578 K02579 K01793	K01793	6	Glycosaminoglycan biosynthesis, heparan sulfate backbone
M00057	4	1	0.25	K00771 K00733 K00734 K10158	K00771	23	Glycosaminoglycan biosynthesis, linkage tetrasaccharide
M00012	9	8	0.888889	K01647 K01681 K01682 K01637 K01638 K19282 K00026 K00025 K00024	K01647 K01681 K01682 K01637 K01638 K00026 K00025 K00024	3318	Glyoxylate cycle
M00065	8	3	0.375	K03857 K03434 K05283 K05284 K05285 K07542 K05286 K05287	K03857 K07542 K05286	222	GPI-anchor biosynthesis, core oligosaccharide
M00733	2	2	1	K19077 K19078	K19077 K19078	137	GraS-GraR (cationic antimicrobial peptide transport) two-component regulatory system
M00050	6	4	0.666667	K00088 K01951 K00942 K00940 K00873 K12406	K01951 K00942 K00940 K00873	5776	Guanine ribonucleotide biosynthesis IMP => GDP,GTP
M00425	4	2	0.5	K11128 K11129 K11130 K11131	K11130 K11131	43	H/ACA ribonucleoprotein complex
M00678	14	1	0.0714286	K06224 K11989 K11990 K11988 K06225 K06226 K06227 K18806 K06228 K06229 K16797 K16798 K06230 K16799	K06228	39	Hedgehog signaling
M00564	27	2	0.0740741	K15842 K12086 K12087 K12088 K12089 K12090 K03196 K12091 K12092 K12093 K12094 K12095 K12096 K12097 K12098 K12099 K12100 K12101 K12102 K12103 K12104 K12105 K12106 K12107 K12108 K12109 K12110	K12090 K03196	86	Helicobacter pylori pathogenicity signature, cagA pathogenicity island
M00121	23	21	0.913043	K01885 K14163 K02492 K01845 K01698 K01749 K01719 K13542 K13543 K01599 K00228 K02495 K00230 K00231 K01772 K02302 K00589 K02303 K02496 K13542 K13543 K02304 K03794	K01885 K14163 K02492 K01845 K01698 K01749 K01719 K13542 K13543 K01599 K00228 K02495 K00230 K00231 K01772 K02302 K02496 K13542 K13543 K02304 K03794	10105	Heme biosynthesis, glutamate => protoheme/siroheme
M00259	3	3	1	K02195 K02194 K02193	K02195 K02194 K02193	159	Heme transport system
M00257	2	2	1	K09813 K09814	K09813 K09814	36	Hemin transport system
M00078	9	8	0.888889	K07964 K07965 K01136 K01217 K01565 K10532 K01205 K01195 K01137	K07964 K01136 K01217 K01565 K10532 K01205 K01195 K01137	1731	Heparan sulfate degradation
M00683	12	1	0.0833333	K16683 K16821 K16822 K16684 K16685 K04412 K16686 K08791 K06685 K16687 K16820 K09448	K04412	1	Hippo signaling
M00026	19	19	1	K00765 K02502 K01523 K01496 K11755 K14152 K01814 K02501 K02500 K01663 K01693 K00817 K04486 K05602 K18649 K01089 K00817 K00013 K14152	K00765 K02502 K01523 K01496 K11755 K14152 K01814 K02501 K02500 K01663 K01693 K00817 K04486 K05602 K18649 K01089 K00817 K00013 K14152	11416	Histidine biosynthesis, PRPP => histidine
M00045	4	4	1	K01745 K01712 K01468 K01479	K01745 K01712 K01468 K01479	1224	Histidine degradation, histidine => N-formiminoglutamate => glutamate
M00226	4	4	1	K10014 K10015 K10016 K10017	K10014 K10015 K10016 K10017	42	Histidine transport system
M00662	2	2	1	K02489 K18444	K02489 K18444	262	Hk1-Rrp1 (glycerol uptake and utilization) two-component regulatory system
M00290	10	4	0.4	K03141 K03142 K03143 K03144 K10843 K10844 K10845 K02202 K06634 K10842	K03142 K10843 K10844 K02202	574	Holo-TFIIH complex
M00533	5	5	1	K00455 K00151 K10219 K01826 K05921	K00455 K00151 K10219 K01826 K05921	239	Homoprotocatechuate degradation, homoprotocatechuate => 2-oxohept-3-enedioate
M00403	11	3	0.272727	K10601 K14026 K10088 K14008 K14027 K11519 K13989 K14025 K13525 K14015 K14016	K14026 K13525 K14015	1506	HRD1/SEL1 ERAD complex
M00772	2	2	1	K19661 K19641	K19661 K19641	101	HupT-HupR (hydrogenase synthesis regulation) two-component regulatory system
M00499	2	2	1	K07709 K07713	K07709 K07713	499	HydH-HydG (metal tolerance) two-component regulatory system
M00375	19	16	0.842105	K01964 K15037 K15036 K15017 K15039 K15018 K15019 K15020 K05606 K01848 K01849 K15038 K15017 K14465 K14466 K18861 K14534 K15016 K00626	K15036 K15017 K15039 K15019 K15020 K05606 K01848 K01849 K15038 K15017 K14465 K14466 K18861 K14534 K15016 K00626	1680	Hydroxypropionate-hydroxybutylate cycle
M00719	2	2	1	K18986 K18987	K18986 K18987	256	Ihk-Irr (virulence regulation) two-component regulatory system
M00337	16	2	0.125	K02725 K02726 K02727 K02728 K02729 K02730 K02731 K02732 K02734 K02735 K02736 K02741 K02733 K02740 K06696 K06697	K02726 K02727	4	Immunoproteasome
M00620	17	17	1	K00169 K00170 K00171 K00172 K01959 K01960 K00024 K01677 K01678 K18209 K18210 K01902 K01903 K00174 K00175 K00176 K00177	K00169 K00170 K00171 K00172 K01959 K01960 K00024 K01677 K01678 K18209 K18210 K01902 K01903 K00174 K00175 K00176 K00177	6431	Incomplete reductive citrate cycle, acetyl-CoA => oxoglutarate
M00048	25	24	0.96	K00764 K01945 K11787 K11788 K13713 K00601 K11175 K08289 K11787 K01952 K01933 K11787 K11788 K01587 K11808 K01589 K01588 K01923 K01587 K13713 K01756 K00602 K01492 K06863 K11176	K00764 K01945 K11787 K11788 K13713 K00601 K11175 K08289 K11787 K01952 K01933 K11787 K11788 K01587 K11808 K01589 K01588 K01923 K01587 K13713 K01756 K00602 K01492 K11176	17617	Inosine monophosphate biosynthesis, PRPP + glutamine => IMP
M00131	8	3	0.375	K01106 K01107 K15422 K01109 K01092 K15759 K10047 K18649	K01092 K10047 K18649	609	Inositol phosphate metabolism, Ins(1,3,4,5)P4 => Ins(1,3,4)P3 => myo-inositol
M00130	12	2	0.166667	K00888 K19801 K13711 K00889 K13712 K01116 K05857 K05858 K05859 K05860 K05861 K00911	K00888 K00889	7	Inositol phosphate metabolism, PI=> PIP2 => Ins(1,4,5)P3 => Ins(1,3,4,5)P4
M00592	3	3	1	K17208 K17209 K17210	K17208 K17209 K17210	68	Inositol transport system
M00593	3	3	1	K17213 K17214 K17215	K17213 K17214 K17215	1254	Inositol transport system
M00599	4	4	1	K17237 K17238 K17239 K17240	K17237 K17238 K17239 K17240	278	Inositol-phosphate transport system
M00240	3	3	1	K02016 K02015 K02013	K02016 K02015 K02013	5278	Iron complex transport system
M00190	3	2	0.666667	K02012 K02011 K02010	K02012 K02011	2147	Iron(III) transport system
M00318	3	1	0.333333	K11704 K11705 K11706	K11706	1	Iron/zinc/manganese/copper transport system
M00535	4	4	1	K09011 K01703 K01704 K00052	K09011 K01703 K01704 K00052	2297	Isoleucine biosynthesis, pyruvate => 2-oxobutanoate
M00570	8	8	1	K17989 K01754 K01652 K01653 K11258 K00053 K01687 K00826	K17989 K01754 K01652 K01653 K11258 K00053 K01687 K00826	9315	Isoleucine biosynthesis, threonine => 2-oxobutanoate => isoleucine
M00113	9	4	0.444444	K00454 K01723 K10525 K05894 K10526 K00232 K10527 K00632 K07513	K05894 K00232 K00632 K07513	153	Jasmonic acid biosynthesis
M00454	2	2	1	K07646 K07667	K07646 K07667	1802	KdpD-KdpE (potassium transport) two-component regulatory system
M00079	4	4	1	K01132 K12309 K01137 K12373	K01132 K12309 K01137 K12373	2208	Keratan sulfate degradation
M00088	5	5	1	K00626 K01641 K01640 K00019 K01574	K00626 K01641 K01640 K00019 K01574	884	Ketone body biosynthesis, acetyl-CoA => acetoacetate/3-hydroxybutyrate/acetone
M00485	7	7	1	K02491 K07697 K07698 K13532 K13533 K02490 K07699	K02491 K07697 K07698 K13532 K13533 K02490 K07699	2007	KinABCDE-Spo0FA (sporulation control) two-component regulatory system
M00505	2	2	1	K11383 K11384	K11383 K11384	97	KinB-AlgB (alginate production) two-component regulatory system
M00066	2	1	0.5	K00720 K07553	K00720	7	Lactosylceramide biosynthesis
M00813	3	2	0.666667	K20459 K20460 K20461	K20459 K20460	1296	Lantibiotic transport system
M00817	4	3	0.75	K20491 K20492 K20494 K20490	K20491 K20492 K20490	476	Lantibiotic transport system
M00213	3	3	1	K10537 K10538 K10539	K10537 K10538 K10539	245	L-Arabinose transport system
M00199	4	4	1	K10188 K10189 K10190 K10191	K10188 K10189 K10190 K10191	906	L-Arabinose/lactose transport system
M00585	5	5	1	K16956 K16957 K16958 K16959 K16960	K16956 K16957 K16958 K16959 K16960	298	L-Cystine transport system
M00432	5	5	1	K01649 K01702 K01703 K01704 K00052	K01649 K01702 K01703 K01704 K00052	4130	Leucine biosynthesis, 2-oxoisovalerate => 2-oxoisocaproate
M00036	13	12	0.923077	K00826 K00166 K00167 K11381 K09699 K00382 K00253 K00249 K01968 K01969 K05607 K13766 K01640	K00826 K00166 K00167 K11381 K09699 K00382 K00253 K00249 K01968 K01969 K13766 K01640	2526	Leucine degradation, leucine => acetoacetate + acetyl-CoA
M00481	2	2	1	K11617 K11618	K11617 K11618	365	LiaS-LiaR (cell wall stress response) two-component regulatory system
M00252	2	2	1	K09694 K09695	K09694 K09695	98	Lipooligosaccharide transport system
M00080	12	12	1	K02527 K02841 K02843 K02850 K02848 K02849 K02844 K02840 K03278 K03279 K03280 K02847	K02527 K02841 K02843 K02850 K02848 K02849 K02844 K02840 K03278 K03279 K03280 K02847	1365	Lipopolysaccharide biosynthesis, inner core => outer core => O-antigen
M00060	10	10	1	K00677 K02535 K16363 K02536 K03269 K00748 K00912 K02527 K02517 K02560	K00677 K02535 K16363 K02536 K03269 K00748 K00912 K02527 K02517 K02560	2016	Lipopolysaccharide biosynthesis, KDO2-lipid A
M00320	3	3	1	K07091 K11720 K06861	K07091 K11720 K06861	774	Lipopolysaccharide export system
M00250	2	2	1	K09690 K09691	K09690 K09691	1575	Lipopolysaccharide transport system
M00255	2	2	1	K09808 K09810	K09808 K09810	736	Lipoprotein-releasing system
M00513	4	3	0.75	K10909 K10916 K10911 K10912	K10909 K10916 K10912	393	LuxQN/CqsS-LuxU-LuxO (quorum sensing) two-component regulatory system
M00433	6	6	1	K01655 K17450 K01705 K16792 K16793 K05824	K01655 K17450 K01705 K16792 K16793 K05824	396	Lysine biosynthesis, 2-oxoglutarate => 2-oxoadipate
M00030	10	9	0.9	K01655 K17450 K01705 K05824 K00825 K00838 K00143 K14085 K00293 K00290	K01655 K17450 K01705 K05824 K00825 K00838 K00143 K14085 K00290	589	Lysine biosynthesis, AAA pathway, 2-oxoglutarate => 2-aminoadipate => lysine
M00525	9	9	1	K00928 K00133 K01714 K00215 K05822 K00841 K05823 K01778 K01586	K00928 K00133 K01714 K00215 K05822 K00841 K05823 K01778 K01586	8970	Lysine biosynthesis, acetyl-DAP pathway, aspartate => lysine
M00527	11	11	1	K00928 K12524 K12525 K12526 K00133 K01714 K00215 K10206 K01778 K01586 K12526	K00928 K12524 K12525 K12526 K00133 K01714 K00215 K10206 K01778 K01586 K12526	9854	Lysine biosynthesis, DAP aminotransferase pathway, aspartate => lysine
M00526	10	10	1	K00928 K12524 K12525 K12526 K00133 K01714 K00215 K03340 K01586 K12526	K00928 K12524 K12525 K12526 K00133 K01714 K00215 K03340 K01586 K12526	8354	Lysine biosynthesis, DAP dehydrogenase pathway, aspartate => lysine
M00031	6	5	0.833333	K05826 K05827 K05828 K05829 K05830 K05831	K05827 K05828 K05829 K05830 K05831	213	Lysine biosynthesis, mediated by LysW, 2-aminoadipate => lysine
M00016	14	14	1	K00928 K12524 K12525 K12526 K00133 K01714 K00215 K00674 K00821 K14267 K01439 K01778 K01586 K12526	K00928 K12524 K12525 K12526 K00133 K01714 K00215 K00674 K00821 K14267 K01439 K01778 K01586 K12526	10844	Lysine biosynthesis, succinyl-DAP pathway, aspartate => lysine
M00032	18	14	0.777778	K00290 K00291 K00292 K00293 K14157 K00143 K14085 K00825 K00164 K00658 K00252 K01825 K01782 K07514 K01692 K07515 K07511 K00022	K00290 K00292 K14157 K00143 K14085 K00825 K00164 K00658 K00252 K01825 K01782 K01692 K07511 K00022	643	Lysine degradation, lysine => saccharopine => acetoacetyl-CoA
M00225	4	4	1	K10013 K10015 K10016 K10017	K10013 K10015 K10016 K10017	111	Lysine/arginine/ornithine transport system
M00492	2	2	1	K07704 K07705	K07704 K07705	2829	LytS-LytR two-component regulatory system
M00490	2	2	1	K11614 K11615	K11614 K11615	249	MalK-MalR (malate transport) two-component regulatory system
M00013	6	4	0.666667	K00249 K07511 K07514 K07515 K05605 K00140	K00249 K07511 K05605 K00140	381	Malonate semialdehyde pathway, propanoyl-CoA => acetyl-CoA
M00194	5	5	1	K10108 K10109 K10110 K10111 K10112	K10108 K10109 K10110 K10111 K10112	2197	Maltose/maltodextrin transport system
M00316	3	3	1	K11601 K11602 K11603	K11601 K11602 K11603	21	Manganese transport system
M00317	4	4	1	K11604 K11605 K11606 K11607	K11604 K11605 K11606 K11607	32	Manganese/iron transport system
M00791	3	3	1	K19971 K19972 K10830	K19971 K19972 K10830	7	Manganese/zinc transport system
M00792	3	3	1	K19975 K19976 K19973	K19975 K19976 K19973	55	Manganese/zinc transport system
M00319	4	4	1	K11707 K11708 K11709 K11710	K11707 K11708 K11709 K11710	86	Manganese/zinc/iron transport system
M00301	4	3	0.75	K11077 K11078 K11079 K11080	K11078 K11079 K11080	61	Mannopine transport system
M00465	2	2	1	K11520 K11521	K11520 K11521	498	ManS-ManR (manganese homeostasis) two-component regulatory system
M00687	7	2	0.285714	K04366 K08845 K04365 K04367 K04368 K04369 K04371	K04365 K04368	9	MAPK (ERK1/2) signaling
M00690	4	2	0.5	K04420 K04421 K04463 K04464	K04421 K04463	3	MAPK (ERK5) signaling
M00688	17	3	0.176471	K04416 K04420 K04421 K04428 K04429 K04423 K04415 K04426 K04425 K04427 K04417 K04418 K04419 K17534 K04430 K04431 K04440	K04421 K04426 K04427	24	MAPK (JNK) signaling
M00689	17	4	0.235294	K04416 K04420 K04421 K04428 K04429 K04423 K04415 K04426 K04425 K04427 K04417 K04418 K04419 K17534 K04432 K04433 K04441	K04421 K04426 K04427 K04441	29	MAPK (p38) signaling
M00285	6	2	0.333333	K02540 K02541 K02212 K02209 K02542 K02210	K02212 K02210	3	MCM complex
M00037	4	2	0.5	K00502 K01593 K00669 K00543	K01593 K00543	60	Melatonin biosynthesis, tryptophan => serotonin => melatonin
M00116	12	11	0.916667	K01851 K02552 K02361 K02551 K08680 K02549 K01911 K01661 K12073 K19222 K02548 K03183	K01851 K02552 K02361 K02551 K08680 K02549 K01911 K01661 K19222 K02548 K03183	2502	Menaquinone biosynthesis, chorismate => menaquinone
M00174	12	1	0.0833333	K10944 K10945 K10946 K16157 K16158 K16159 K16160 K16161 K16162 K14028 K14029 K17066	K16161	9	Methane oxidation, methanotroph, methane => formaldehyde
M00357	21	9	0.428571	K00925 K00625 K13788 K01895 K00193 K00197 K00194 K00577 K00578 K00579 K00580 K00581 K00582 K00583 K00584 K00399 K00401 K00402 K03388 K03389 K03390	K00925 K00625 K13788 K01895 K00197 K00194 K03388 K03389 K03390	4264	Methanogenesis, acetate => methane
M00567	27	9	0.333333	K00200 K00201 K00202 K00203 K11261 K00205 K11260 K00204 K00672 K01499 K00319 K13942 K00320 K00577 K00578 K00579 K00580 K00581 K00582 K00583 K00584 K00399 K00401 K00402 K03388 K03389 K03390	K00202 K11261 K00205 K00204 K01499 K00320 K03388 K03389 K03390	1211	Methanogenesis, CO2 => methane
M00356	9	6	0.666667	K14080 K04480 K14081 K00399 K00401 K00402 K03388 K03389 K03390	K14080 K04480 K14081 K03388 K03389 K03390	831	Methanogenesis, methanol => methane
M00563	13	9	0.692308	K14082 K16177 K16176 K16179 K16178 K14084 K14083 K00399 K00401 K00402 K03388 K03389 K03390	K14082 K16177 K16176 K16179 K14084 K14083 K03388 K03389 K03390	1082	Methanogenesis, methylamine/dimethylamine/trimethylamine => methane
M00625	3	3	1	K02547 K02546 K02545	K02547 K02546 K02545	973	Methicillin resistance
M00017	13	13	1	K00928 K12524 K12525 K12526 K00133 K00003 K12524 K12525 K00651 K01739 K01760 K00548 K00549	K00928 K12524 K12525 K12526 K00133 K00003 K12524 K12525 K00651 K01739 K01760 K00548 K00549	8835	Methionine biosynthesis, apartate => homoserine => methionine
M00035	7	6	0.857143	K00789 K00558 K17398 K17399 K01251 K01697 K10150	K00789 K00558 K17398 K01251 K01697 K10150	9673	Methionine degradation
M00034	19	16	0.842105	K00789 K01611 K00797 K01243 K18284 K01244 K00899 K00772 K08963 K16054 K08964 K09880 K08965 K08966 K08967 K00815 K08969 K00832 K00838	K00789 K01611 K00797 K01243 K18284 K00899 K00772 K08963 K08964 K09880 K08965 K08967 K00815 K08969 K00832 K00838	4886	Methionine salvage pathway
M00740	12	8	0.666667	K01647 K01681 K00031 K00261 K19268 K01846 K04835 K19280 K14449 K19281 K19282 K00024	K01647 K01681 K00031 K00261 K01846 K04835 K19280 K00024	4256	Methylaspartate cycle
M00214	3	3	1	K10540 K10541 K10542	K10540 K10541 K10542	1793	Methyl-galactoside transport system
M00349	4	4	1	K13893 K13894 K13895 K13896	K13893 K13894 K13895 K13896	177	Microcin C transport system
M00189	4	4	1	K02020 K02018 K02017 K05776	K02020 K02018 K02017 K05776	970	Molybdate transport system
M00423	3	3	1	K15495 K15496 K15497	K15495 K15496 K15497	81	Molybdate/tungstate transport system
M00039	12	3	0.25	K10775 K13064 K00487 K01904 K13065 K09754 K18368 K00588 K09753 K09755 K13066 K00083	K10775 K01904 K00588	269	Monolignol biosynthesis, phenylalanine/tyrosine => monolignol
M00460	2	2	1	K07653 K07669	K07653 K07669	784	MprB-MprA (maintenance of persistent infection) two-component regulatory system
M00291	3	3	1	K10865 K10866 K10867	K10865 K10866 K10867	14	MRN complex
M00292	3	2	0.666667	K10865 K10866 K10868	K10865 K10866	6	MRX complex
M00461	2	2	1	K07654 K07670	K07654 K07670	836	MtrB-MtrA (osmotic stress response) two-component regulatory system
M00646	5	5	1	K07642 K07664 K03585 K18324 K12340	K07642 K07664 K03585 K18324 K12340	2475	Multidrug resistance, efflux pump AcrAD-TolC
M00649	5	5	1	K18143 K18144 K18145 K18146 K18147	K18143 K18144 K18145 K18146 K18147	113	Multidrug resistance, efflux pump AdeABC
M00648	5	5	1	K07642 K07664 K07799 K07788 K07789	K07642 K07664 K07799 K07788 K07789	1796	Multidrug resistance, efflux pump MdtABC
M00714	2	1	0.5	K18938 K08167	K08167	29	Multidrug resistance, efflux pump QacA
M00645	5	5	1	K07642 K07664 K18321 K18322 K18323	K07642 K07664 K18321 K18322 K18323	1571	Multidrug resistance, efflux pump SmeABC
M00298	2	2	1	K11051 K11050	K11051 K11050	578	Multidrug/hemolysin transport system
M00329	2	1	0.5	K12539 K12540	K12540	1	Multiple protein transport system
M00216	3	3	1	K10546 K10547 K10548	K10546 K10547 K10548	714	Multiple sugar transport system
M00606	4	4	1	K17329 K17330 K17331 K10112	K17329 K17330 K17331 K10112	2031	N,N'-Diacetylchitobiose transport system
M00205	3	3	1	K10200 K10201 K10202	K10200 K10201 K10202	1125	N-Acetylglucosamine transport system
M00115	7	7	1	K00278 K03517 K00767 K00969 K06210 K01916 K01950	K00278 K03517 K00767 K00969 K06210 K01916 K01950	5837	NAD biosynthesis, aspartate => NAD
M00145	14	11	0.785714	K05574 K05582 K05581 K05579 K05572 K05580 K05578 K05576 K05577 K05575 K05573 K05583 K05584 K05585	K05574 K05582 K05581 K05579 K05572 K05580 K05578 K05576 K05577 K05575 K05573	1095	NAD(P)H:quinone oxidoreductase, chloroplasts and cyanobacteria
M00146	14	2	0.142857	K03945 K03946 K03947 K03948 K03949 K03950 K03951 K03952 K03953 K03954 K03955 K03956 K11352 K11353	K03953 K03955	6	NADH dehydrogenase (ubiquinone) 1 alpha subcomplex
M00143	11	6	0.545455	K03934 K03935 K03936 K03937 K03938 K03939 K03940 K03941 K03942 K03943 K03944	K03936 K03937 K03940 K03941 K03942 K03943	28	NADH dehydrogenase (ubiquinone) Fe-S protein/flavoprotein complex, mitochondria
M00144	18	18	1	K00330 K00331 K00332 K00333 K00331 K13378 K13380 K00334 K00335 K00336 K00337 K00338 K00339 K00340 K00341 K00342 K15863 K00343	K00330 K00331 K00332 K00333 K00331 K13378 K13380 K00334 K00335 K00336 K00337 K00338 K00339 K00340 K00341 K00342 K15863 K00343	4116	NADH:quinone oxidoreductase, prokaryotes
M00142	7	5	0.714286	K03878 K03879 K03880 K03881 K03882 K03883 K03884	K03878 K03879 K03881 K03883 K03884	11	NADH:ubiquinone oxidoreductase, mitochondria
M00534	9	4	0.444444	K14579 K14580 K14578 K14581 K14582 K14583 K14584 K14585 K00152	K14578 K14581 K14584 K00152	11	Naphthalene degradation, naphthalene => salicylate
M00472	2	2	1	K07674 K07685	K07674 K07685	51	NarQ-NarP (nitrate respiration) two-component regulatory system
M00471	2	2	1	K07673 K07684	K07673 K07684	174	NarX-NarL (nitrate respiration) two-component regulatory system
M00494	2	2	1	K11640 K11641	K11640 K11641	497	NatK-NatR (sodium extrusion) two-component regulatory system
M00466	2	2	1	K07769 K11332	K07769 K11332	124	NblS-NblR (photosynthesis) two-component regulatory system
M00322	5	5	1	K11954 K11955 K11956 K11957 K11958	K11954 K11955 K11956 K11957 K11958	157	Neutral amino acid transport system
M00075	13	2	0.153846	K01231 K00736 K00737 K00738 K00744 K09661 K13748 K00717 K07966 K07967 K07968 K00778 K00779	K01231 K00737	107	N-glycan biosynthesis, complex type
M00074	11	4	0.363636	K05546 K01230 K05528 K05529 K05530 K05529 K05531 K05532 K05533 K05534 K05535	K05546 K01230 K05528 K05534	81	N-glycan biosynthesis, high-mannose type
M00055	14	8	0.571429	K01001 K07432 K07441 K03842 K03843 K03844 K03845 K03846 K03847 K03846 K00729 K03848 K03849 K03850	K01001 K07432 K07441 K03842 K03843 K03844 K03845 K00729	315	N-glycan precursor biosynthesis
M00073	3	3	1	K01228 K05546 K01230	K01228 K05546 K01230	121	N-glycan precursor trimming
M00072	8	1	0.125	K07151 K12666 K12667 K12668 K12669 K12670 K00730 K12691	K07151	14	N-glycosylation by oligosaccharyltransferase
M00440	5	4	0.8	K15584 K15585 K15586 K15587 K10824	K15584 K15585 K15586 K10824	311	Nickel transport system
M00246	6	5	0.833333	K16915 K02009 K10094 K02008 K02007 K02006	K16915 K02009 K10094 K02007 K02006	1110	Nickel transport system
M00622	7	7	1	K18029 K18030 K14974 K18028 K15357 K13995 K01799	K18029 K18030 K14974 K18028 K15357 K13995 K01799	202	Nicotinate degradation, nicotinate => fumarate
M00810	10	9	0.9	K19818 K19819 K19820 K19826 K19890 K19185 K19186 K19187 K19188 K20155	K19818 K19819 K19820 K19826 K19890 K19185 K19186 K19187 K19188	366	Nicotine degradation, pyridine pathway, nicotine => succinate semialdehyde
M00811	9	5	0.555556	K20170 K20169 K20170 K20158 K19700 K20171 K20172 K15359 K18276	K20170 K20170 K19700 K20171 K15359	821	Nicotine degradation, pyrrolidine pathway, nicotine => succinate semialdehyde
M00816	2	2	1	K20487 K20488	K20487 K20488	1660	NisK-NisR (Lantibiotic biosynthesis) two-component regulatory system
M00615	3	1	0.333333	K02575 M00438 M00531	K02575	68	Nitrate assimilation
M00438	4	4	1	K15576 K15577 K15578 K15579	K15576 K15577 K15578 K15579	63	Nitrate/nitrite transport system
M00528	4	1	0.25	K10944 K10945 K10946 K10535	K10535	1	Nitrification, ammonia => nitrite
M00175	4	3	0.75	K02588 K02586 K02591 K00531	K02588 K02586 K02591	78	Nitrogen fixation, nitrogen => ammonia
M00736	6	3	0.5	K19102 K19103 K05375 K19104 K19105 K19106	K19102 K19103 K05375	10	Nocardicin A biosynthesis, L-pHPG + arginine + serine => nocardicin A
M00781	4	1	0.25	K15941 K15942 K15943 K15944	K15942	9	Nogalavinone/aklavinone biosynthesis, deoxynogalonate/deoxyaklanonate => nogalavinone/aklavinone
M00309	8	8	1	K05308 K11395 K18127 K18020 K18021 K18022 K18128 K03738	K05308 K11395 K18127 K18020 K18021 K18022 K18128 K03738	208	Non-phosphorylative Entner-Doudoroff pathway, gluconate/galactonate => glycerate
M00682	10	1	0.1	K06051 K06059 K06170 K04505 K04522 K06060 K06171 K06172 K02599 K06053	K02599	17	Notch signaling
M00483	2	2	1	K07683 K07696	K07683 K07696	125	NreB-NreC (dissimilatory nitrate/nitrite reduction) two-component regulatory system
M00464	2	2	1	K11328 K11330	K11328 K11330	73	NrsS-NrsR (nickel tolerance) two-component regulatory system
M00498	2	2	1	K13598 K13599	K13598 K13599	244	NtrY-NtrX (nitrogen regulation) two-component regulatory system
M00427	33	7	0.212121	K09291 K14295 K14296 K03345 K14297 K14298 K14004 K14299 K14300 K14301 K14302 K14303 K14304 K14305 K14306 K14307 K14308 K14309 K14310 K14311 K14312 K14313 K14314 K14315 K14316 K14317 K14318 K12172 K14319 K10577 K12160 K14320 K14321	K14297 K14300 K14307 K14308 K14309 K14310 K14317	104	Nuclear pore complex
M00361	7	7	1	K00963 K01784 K00972 K00012 K08678 K00966 K00971	K00963 K01784 K00972 K00012 K08678 K00966 K00971	6649	Nucleotide sugar biosynthesis, eukaryotes
M00554	2	2	1	K00849 K00965	K00849 K00965	2721	Nucleotide sugar biosynthesis, galactose => UDP-galactose
M00549	6	5	0.833333	K00844 K00845 K12407 K00886 K01835 K00963	K00844 K00845 K00886 K01835 K00963	5574	Nucleotide sugar biosynthesis, glucose => UDP-glucose
M00362	13	13	1	K00963 K00965 K01784 K17716 K00972 K04042 K11528 K01791 K00012 K00966 K00971 K16011 K16881	K00963 K00965 K01784 K17716 K00972 K04042 K11528 K01791 K00012 K00966 K00971 K16011 K16881	11132	Nucleotide sugar biosynthesis, prokaryotes
M00231	4	4	1	K10018 K10019 K10020 K10021	K10018 K10019 K10020 K10021	72	Octopine/nopaline transport system
M00056	7	1	0.142857	K00710 K00731 K09653 K00727 K09662 K09663 K00739	K00710	2	O-glycan biosynthesis, mucin type core
M00775	5	1	0.2	K16007 K16008 K16009 K13320 K16010	K13320	8	Oleandomycin biosynthesis, malonyl-CoA + methylmalonyl-CoA => 8,8a-deoxyoleandolide => oleandomycin
M00634	2	2	1	K18233 K18232	K18233 K18232	33	Oleandomycin transport system
M00202	4	4	1	K10192 K10193 K10194 K10195	K10192 K10193 K10194 K10195	608	Oligogalacturonide transport system
M00439	5	5	1	K15580 K15581 K15582 K15583 K10823	K15580 K15581 K15582 K15583 K10823	6149	Oligopeptide transport system
M00028	14	12	0.857143	K00619 K00620 K00618 K11067 K14681 K14682 K00930 K00145 K12659 K00818 K00821 K01438 K14677 K00620	K00619 K00620 K14681 K14682 K00930 K00145 K12659 K00818 K00821 K01438 K14677 K00620	4995	Ornithine biosynthesis, glutamate => ornithine
M00763	6	5	0.833333	K05826 K19412 K05828 K05829 K05830 K05831	K19412 K05828 K05829 K05830 K05831	183	Ornithine biosynthesis, mediated by LysW, glutamate => ornithine
M00209	3	3	1	K05845 K05846 K05847	K05845 K05846 K05847	644	Osmoprotectant transport system
M00400	3	2	0.666667	K13525 K14016 K14015	K13525 K14015	1498	p97-Ufd1-Npl4 complex
M00119	6	6	1	K00826 K00606 K00077 K01579 K01918 K13799	K00826 K00606 K00077 K01579 K01918 K13799	3141	Pantothenate biosynthesis, valine/L-aspartate => pantothenate
M00654	2	2	1	K18072 K18073	K18072 K18073	18	ParS-ParR (polymyxin-adaptive resistance) two-component regulatory system
M00661	3	2	0.666667	K18385 K18386 K18387	K18385 K18387	3	Paspaline biosynthesis, geranylgeranyl-PP + indoleglycerol phosphate => paspaline
M00081	3	3	1	K01051 K01184 K01213	K01051 K01184 K01213	2340	Pectin degradation
M00672	3	3	1	K12743 K04126 K10852	K12743 K04126 K10852	23	Penicillin biosynthesis, aminoadipate + cycteine + valine => penicillin
M00004	15	15	1	K13937 K00036 K19243 K01057 K07404 K00033 K01783 K01807 K01808 K00615 K00616 K01810 K06859 K13810 K15916	K13937 K00036 K19243 K01057 K07404 K00033 K01783 K01807 K01808 K00615 K00616 K01810 K06859 K13810 K15916	11614	Pentose phosphate pathway (Pentose phosphate cycle)
M00580	5	4	0.8	K08094 K08093 K13812 K13831 K01807	K08094 K08093 K13831 K01807	374	Pentose phosphate pathway, archaea, fructose 6P => ribose 5P
M00007	6	6	1	K00615 K00616 K13810 K01783 K01807 K01808	K00615 K00616 K13810 K01783 K01807 K01808	9140	Pentose phosphate pathway, non-oxidative phase, fructose 6P => ribose 5P
M00006	6	6	1	K13937 K00036 K19243 K01057 K07404 K00033	K13937 K00036 K19243 K01057 K07404 K00033	818	Pentose phosphate pathway, oxidative phase, glucose 6P => ribulose 5P
M00239	5	4	0.8	K02035 K02033 K02034 K02031 K02032	K02035 K02033 K02034 K02031	8778	Peptides/nickel transport system
M00575	5	5	1	K11029 K11004 K07389 K11003 K12340	K11029 K11004 K07389 K11003 K12340	695	Pertussis pathogenicity signature 2, T1SS
M00770	2	2	1	K19609 K19610	K19609 K19610	25	PfeS-PfeR (enterobactin-dependent iron acquisition) two-component regulatory system
M00503	2	2	1	K08475 K08476	K08475 K08476	24	PgtB-PgtA (phosphoglycerate transport) two-component regulatory system
M00024	14	13	0.928571	K01850 K04092 K14187 K04093 K04516 K06208 K06209 K13853 K01713 K04518 K05359 K14170 K00832 K00838	K01850 K04092 K14187 K04093 K04516 K06208 K06209 K13853 K01713 K04518 K14170 K00832 K00838	2369	Phenylalanine biosynthesis, chorismate => phenylalanine
M00444	2	2	1	K07637 K07660	K07637 K07660	70	PhoQ-PhoP (magnesium transport) two-component regulatory system
M00434	3	3	1	K07636 K07657 K07658	K07636 K07657 K07658	8546	PhoR-PhoB (phosphate starvation response) two-component regulatory system
M00579	4	4	1	K00625 K13788 K15024 K00925	K00625 K13788 K15024 K00925	3030	Phosphate acetyltransferase-acetate kinase pathway, acetyl-CoA => acetate
M00222	4	4	1	K02040 K02037 K02038 K02036	K02040 K02037 K02038 K02036	4302	Phosphate transport system
M00090	5	2	0.4	K00866 K14156 K00968 K00994 K13644	K14156 K00968	522	Phosphatidylcholine (PC) biosynthesis, choline => PC
M00091	4	2	0.5	K00551 K16369 K00550 K00570	K16369 K00570	153	Phosphatidylcholine (PC) biosynthesis, PE => PC
M00092	5	3	0.6	K00894 K14156 K00967 K00993 K13644	K00894 K14156 K00967	43	Phosphatidylethanolamine (PE) biosynthesis, ethanolamine => PE
M00093	4	4	1	K00981 K00998 K17103 K01613	K00981 K00998 K17103 K01613	2370	Phosphatidylethanolamine (PE) biosynthesis, PA => PS => PE
M00210	5	5	1	K07323 K02067 K02066 K02065 K07122	K07323 K02067 K02066 K02065 K07122	895	Phospholipid transport system
M00223	3	3	1	K02044 K02042 K02041	K02044 K02042 K02041	361	Phosphonate transport system
M00532	15	12	0.8	K01601 K01602 K19269 K11517 K03781 K14272 K00600 K00830 K15893 K15919 K15918 K00281 K00605 K00382 K02437	K01601 K19269 K11517 K03781 K14272 K00600 K00830 K15918 K00281 K00605 K00382 K02437	2989	Photorespiration
M00163	6	2	0.333333	K02689 K02690 K02691 K02692 K02693 K02694	K02689 K02690	8	Photosystem I
M00161	6	3	0.5	K02703 K02706 K02705 K02704 K02707 K02708	K02703 K02706 K02704	3	Photosystem II
M00623	4	4	1	K18068 K18069 K18067 K04102	K18068 K18069 K18067 K04102	69	Phthalate degradation, phthalate => protocatechuate
M00676	7	1	0.142857	K04527 K16172 K00922 K02649 K04456 K07201 K09408	K04456	2	PI3K-Akt signaling
M00776	7	2	0.285714	K16000 K16001 K16002 K16003 K16004 K16005 K16006	K16000 K16004	2	Pikromycin/methymycin/neomethymycin biosynthesis, methylmalonyl-CoA + malonyl-CoA => narbonolide/10-deoxymethynolide => pikromycin/methymycin/neomethymycin
M00501	2	2	1	K02668 K02667	K02668 K02667	331	PilS-PilR (type 4 fimbriae synthesis) two-component regulatory system
M00572	10	8	0.8	K02169 K00647 K09458 K00059 K02372 K00208 K02170 K09789 K19560 K19561	K02169 K00647 K09458 K00059 K02372 K00208 K02170 K19561	7807	Pimeloyl-ACP biosynthesis, BioC-BioH pathway, malonyl-ACP => pimeloyl-ACP
M00508	3	3	1	K11526 K11522 K11523	K11526 K11522 K11523	12	PixL-PixGH (positive phototaxis) two-component regulatory system
M00511	5	4	0.8	K07716 K11357 K02488 K11443 K13591	K07716 K11357 K02488 K11443	1143	PleC-PleD (cell fate control) two-component regulatory system
M00133	7	6	0.857143	K01583 K01584 K01585 K02626 K01480 K01611 K00797	K01583 K01585 K02626 K01480 K01611 K00797	1914	Polyamine biosynthesis, arginine => agmatine => putrescine => spermidine
M00134	2	2	1	K01476 K01581	K01476 K01581	445	Polyamine biosynthesis, arginine => ornithine => putrescine
M00015	4	4	1	K00931 K00147 K12657 K00286	K00931 K00147 K12657 K00286	3201	Proline biosynthesis, glutamate => proline
M00741	13	11	0.846154	K01965 K01966 K11263 K18472 K19312 K01964 K15036 K15037 K05606 K01847 K01848 K01849 K11942	K01965 K01966 K11263 K18472 K19312 K15036 K05606 K01847 K01848 K01849 K11942	2036	Propanoyl-CoA metabolism, propanoyl-CoA => succinyl-CoA
M00341	19	8	0.421053	K03061 K03062 K03063 K03064 K03065 K03066 K03028 K03032 K03033 K03035 K03036 K03037 K03038 K03039 K03029 K03030 K03031 K06691 K10881	K03061 K03062 K03063 K03064 K03065 K03066 K03032 K03030	214	Proteasome, 19S regulatory particle (PA700)
M00340	14	2	0.142857	K02725 K02726 K02727 K02728 K02729 K02730 K02731 K02732 K02734 K02735 K02736 K02737 K02738 K02739	K02726 K02727	4	Proteasome, 20S core particle
M00005	1	1	1	K00948	K00948	2235	PRPP biosynthesis, ribose 5P => PRPP
M00462	2	2	1	K07655 K07671	K07655 K07671	34	PrrB-PrrA (intracellular multiplication) two-component regulatory system
M00305	3	1	0.333333	K11198 K11199 K11200	K11198	11	PTS system, 2-O-A-mannosyl-D-glycerate-specific II component
M00268	3	2	0.666667	K02777 K02749 K02750	K02777 K02749	503	PTS system, alpha-glucoside-specific II component
M00283	3	3	1	K02821 K02822 K03475	K02821 K02822 K03475	426	PTS system, ascorbate-specific II component
M00272	3	2	0.666667	K02777 K02752 K02753	K02777 K02752	390	PTS system, beta-glucoside (arbutin/salicin/cellobiose)-specific II component
M00271	3	2	0.666667	K02755 K02756 K02757	K02755 K02756	1195	PTS system, beta-glucoside-specific II component
M00275	3	3	1	K02759 K02760 K02761	K02759 K02760 K02761	1008	PTS system, cellobiose-specific II component
M00610	4	4	1	K17464 K17465 K17466 K17467	K17464 K17465 K17466 K17467	144	PTS system, D-glucosaminate-specific II component
M00282	3	1	0.333333	K02763 K02764 K02765	K02763	6	PTS system, D-glucosamine-specific II component
M00764	4	4	1	K19506 K19507 K19508 K19509	K19506 K19507 K19508 K19509	302	PTS system, fructoselysine/glucoselysine-specific II component
M00273	3	3	1	K02768 K02769 K02770	K02768 K02769 K02770	725	PTS system, fructose-specific II component
M00304	4	3	0.75	K11194 K11195 K11196 K02771	K11194 K11195 K02771	43	PTS system, fructose-specific II component
M00279	3	3	1	K02773 K02774 K02775	K02773 K02774 K02775	493	PTS system, galactitol-specific II component
M00287	4	4	1	K02744 K10984 K10985 K10986	K02744 K10984 K10985 K10986	191	PTS system, galactosamine-specific II component
M00807	3	3	1	K20112 K20113 K20114	K20112 K20113 K20114	26	PTS system, galactose-specific II component
M00280	3	2	0.666667	K02781 K02782 K02783	K02781 K02783	272	PTS system, glucitol/sorbitol-specific II component
M00265	3	2	0.666667	K02777 K02778 K02779	K02777 K02778	382	PTS system, glucose-specific II component
M00809	3	2	0.666667	K20116 K20117 K20118	K20116 K20117	455	PTS system, glucose-specific II component
M00281	3	2	0.666667	K02786 K02787 K02788	K02786 K02787	73	PTS system, lactose-specific II component
M00266	3	3	1	K02777 K02790 K02791	K02777 K02790 K02791	573	PTS system, maltose/glucose-specific II component
M00806	3	1	0.333333	K02777 K20107 K20108	K02777	330	PTS system, maltose-specific II component
M00274	3	2	0.666667	K02798 K02799 K02800	K02798 K02799	672	PTS system, mannitol-specific II component
M00276	4	4	1	K02793 K02794 K02795 K02796	K02793 K02794 K02795 K02796	852	PTS system, mannose-specific II component
M00277	4	4	1	K02744 K02745 K02746 K02747	K02744 K02745 K02746 K02747	237	PTS system, N-acetylgalactosamine-specific II component
M00267	3	1	0.333333	K02802 K02803 K02804	K02802	224	PTS system, N-acetylglucosamine-specific II component
M00303	3	2	0.666667	K02777 K11191 K11192	K02777 K11191	351	PTS system, N-acetylmuramic acid-specific II component
M00278	4	4	1	K02812 K02813 K02814 K02815	K02812 K02813 K02814 K02815	34	PTS system, sorbose-specific II component
M00269	3	3	1	K02808 K02809 K02810	K02808 K02809 K02810	773	PTS system, sucrose-specific II component
M00270	4	3	0.75	K02777 K02817 K02818 K02819	K02777 K02818 K02819	656	PTS system, trehalose-specific II component
M00546	20	17	0.85	K00106 K00087 K13479 K13480 K13481 K13482 K11177 K11178 K13483 K00365 K16838 K16839 K13484 K07127 K13485 K16838 K16840 K01466 K16842 K01477	K00106 K00087 K13479 K13480 K13481 K13482 K11177 K11178 K13483 K00365 K16839 K07127 K13485 K16840 K01466 K16842 K01477	1148	Purine degradation, xanthine => urea
M00603	3	3	1	K17318 K17319 K17320	K17318 K17319 K17320	10564	Putative aldouronate transport system
M00586	3	2	0.666667	K16961 K16962 K16963	K16961 K16963	86	Putative amino-acid transport system
M00601	3	3	1	K17244 K17245 K17246	K17244 K17245 K17246	503	Putative chitobiose transport system
M00228	3	3	1	K10039 K10040 K10041	K10039 K10040 K10041	244	Putative glutamine transport system
M00442	3	3	1	K15598 K15599 K15600	K15598 K15599 K15600	296	Putative hydroxymethylpyrimidine transport system
M00589	3	2	0.666667	K17073 K17074 K17076	K17073 K17074	571	Putative lysine transport system
M00583	2	2	1	K16916 K16917	K16916 K16917	4	Putative peptide transport system
M00198	4	4	1	K05813 K05814 K05815 K05816	K05813 K05814 K05815 K05816	1514	Putative sn-glycerol-phosphate transport system
M00200	5	5	1	K10227 K10228 K10229 K10111 K10112	K10227 K10228 K10229 K10111 K10112	2033	Putative sorbitol/mannitol transport system
M00591	3	3	1	K17205 K17206 K17207	K17205 K17206 K17207	343	Putative xylitol transport system
M00300	4	4	1	K11073 K11074 K11075 K11076	K11073 K11074 K11075 K11076	205	Putrescine transport system
M00124	6	6	1	K03472 K03473 K00831 K00097 K03474 K00275	K03472 K03473 K00831 K00097 K03474 K00275	2172	Pyridoxal biosynthesis, erythrose-4P => pyridoxal-5P
M00046	6	6	1	K00207 K17722 K17723 K01464 K01431 K06016	K00207 K17722 K17723 K01464 K01431 K06016	972	Pyrimidine degradation, uracil => beta-alanine, thymine => 3-aminoisobutanoate
M00053	14	12	0.857143	K00524 K00525 K00526 K10807 K10808 K00940 K18533 K00527 K01494 K01520 K00560 K13998 K00943 K00940	K00524 K00525 K00526 K10807 K10808 K00940 K00527 K01494 K01520 K00560 K13998 K00940	9870	Pyrimidine deoxyribonuleotide biosynthesis, CDP/CTP => dCDP/dCTP,dTDP/dTTP
M00052	7	5	0.714286	K13800 K13809 K00945 K13799 K00940 K18533 K01937	K13800 K00945 K13799 K00940 K01937	4977	Pyrimidine ribonucleotide biosynthesis, UMP => UDP/UTP,CDP/CTP
M00790	4	2	0.5	K14266 K19981 K14257 K19982	K14266 K14257	10	Pyrrolnitrin biosynthesis, tryptophan => pyrrolnitrin
M00307	10	10	1	K00163 K00161 K00162 K00627 K00382 K00169 K00170 K00171 K00172 K03737	K00163 K00161 K00162 K00627 K00382 K00169 K00170 K00171 K00172 K03737	5254	Pyruvate oxidation, pyruvate => acetyl-CoA
M00453	2	2	1	K07645 K07666	K07645 K07666	289	QseC-QseB (quorum sensing) two-component regulatory system
M00196	4	4	1	K10117 K10118 K10119 K10112	K10117 K10118 K10119 K10112	8736	Raffinose/stachyose/melibiose transport system
M00339	3	3	1	K13408 K13409 K12340	K13408 K13409 K12340	540	RaxAB-RaxC type I secretion system
M00474	3	3	1	K07677 K07676 K07687	K07677 K07676 K07687	432	RcsC-RcsD-RcsB (capsule synthesis) two-component regulatory system
M00789	7	3	0.428571	K14266 K19884 K19885 K19886 K19887 K19888 K19889	K14266 K19888 K19889	33	Rebeccamycin biosynthesis, tryptophan => rebeccamycin
M00377	10	10	1	K00198 K05299 K15022 K01938 K01491 K00297 K15023 K14138 K00197 K00194	K00198 K05299 K15022 K01938 K01491 K00297 K15023 K14138 K00197 K00194	5480	Reductive acetyl-CoA pathway (Wood-Ljungdahl pathway)
M00173	43	39	0.906977	K00169 K00170 K00171 K00172 K03737 K01007 K01006 K01595 K01959 K01960 K01958 K00024 K01676 K01679 K01677 K01678 K00239 K00240 K00241 K00242 K00244 K00245 K00246 K00247 K18556 K18557 K18558 K18559 K18560 K01902 K01903 K00174 K00175 K00177 K00176 K00031 K01681 K01682 K15230 K15231 K15232 K15233 K15234	K00169 K00170 K00171 K00172 K03737 K01007 K01006 K01595 K01959 K01960 K01958 K00024 K01676 K01679 K01677 K01678 K00239 K00240 K00241 K00242 K00244 K00245 K00246 K00247 K18556 K18557 K18559 K01902 K01903 K00174 K00175 K00177 K00176 K00031 K01681 K01682 K15230 K15231 K15232	17359	Reductive citrate cycle (Arnon-Buchanan cycle)
M00165	23	16	0.695652	K00855 K01601 K01602 K00927 K05298 K00150 K00134 K01623 K01624 K03841 K02446 K11532 K01086 K04041 K00615 K01623 K01624 K01100 K11532 K01086 K00615 K01807 K01808	K00855 K01601 K00927 K00150 K00134 K01623 K01624 K03841 K02446 K04041 K00615 K01623 K01624 K00615 K01807 K01808	19492	Reductive pentose phosphate cycle (Calvin cycle)
M00167	16	11	0.6875	K01623 K01624 K03841 K02446 K11532 K01086 K04041 K00615 K01623 K01624 K01100 K11532 K01086 K00615 K01807 K01808	K01623 K01624 K03841 K02446 K04041 K00615 K01623 K01624 K00615 K01807 K01808	16339	Reductive pentose phosphate cycle, glyceraldehyde-3P => ribulose-5P
M00166	7	5	0.714286	K00855 K01601 K01602 K00927 K05298 K00150 K00134	K00855 K01601 K00927 K00150 K00134	3153	Reductive pentose phosphate cycle, ribulose-5P => glyceraldehyde-3P
M00523	2	2	1	K15011 K15012	K15011 K15012	33	RegB-RegA (redox response) two-component regulatory system
M00458	2	2	1	K07651 K07775	K07651 K07775	3316	ResE-ResD (aerobic and anaerobic respiration) two-component regulatory system
M00289	3	3	1	K10754 K10755 K10756	K10754 K10755 K10756	352	RF-C complex
M00220	4	2	0.5	K10559 K10560 K10561 K10562	K10560 K10561	465	Rhamnose transport system
M00125	12	12	1	K01497 K14652 K01498 K00082 K11752 K02858 K14652 K00794 K00793 K00861 K00953 K11753	K01497 K14652 K01498 K00082 K11752 K02858 K14652 K00794 K00793 K00861 K00953 K11753	4024	Riboflavin biosynthesis, GTP => riboflavin/FMN/FAD
M00212	3	3	1	K10439 K10440 K10441	K10439 K10440 K10441	4452	Ribose transport system
M00179	67	34	0.507463	K02946 K02906 K02930 K02892 K02886 K02965 K02890 K02982 K02904 K02961 K02874 K02895 K02987 K02931 K02954 K02994 K02933 K02912 K02885 K02881 K02988 K02907 K02876 K02952 K02948 K02986 K02883 K02871 K02996 K02992 K02950 K02936 K02979 K02896 K02869 K02864 K02863 K02867 K02967 K02956 K02978 K02929 K02877 K02984 K02991 K02974 K02977 K02962 K02910 K02924 K02866 K02889 K02922 K02921 K02995 K02966 K02927 …	K02946 K02906 K02892 K02886 K02965 K02890 K02982 K02904 K02961 K02874 K02895 K02931 K02954 K02994 K02933 K02881 K02988 K02907 K02876 K02952 K02948 K02986 K02871 K02996 K02992 K02950 K02936 K02864 K02863 K02867 K02967 K02956 K02977 K02927	31462	Ribosome, archaea
M00178	55	55	1	K02946 K02906 K02926 K02892 K02886 K02965 K02890 K02982 K02878 K02904 K02961 K02874 K02895 K02931 K02954 K02994 K02933 K02881 K02988 K02907 K02876 K02919 K02952 K02948 K02986 K02879 K02871 K02996 K02992 K02950 K07590 K02935 K02864 K02863 K02867 K02967 K02956 K02916 K02887 K02914 K02939 K02963 K02990 K02888 K02899 K02902 K02913 K02911 K02909 K02897 K02959 K02884 K02968 K02945 K02970	K02946 K02906 K02926 K02892 K02886 K02965 K02890 K02982 K02878 K02904 K02961 K02874 K02895 K02931 K02954 K02994 K02933 K02881 K02988 K02907 K02876 K02919 K02952 K02948 K02986 K02879 K02871 K02996 K02992 K02950 K07590 K02935 K02864 K02863 K02867 K02967 K02956 K02916 K02887 K02914 K02939 K02963 K02990 K02888 K02899 K02902 K02913 K02911 K02909 K02897 K02959 K02884 K02968 K02945 K02970	52848	Ribosome, bacteria
M00177	79	6	0.0759494	K02981 K02985 K02984 K02987 K02989 K02991 K02993 K02995 K02997 K02947 K02949 K02951 K02953 K02955 K02958 K02957 K02960 K02962 K02964 K02966 K02969 K02971 K02973 K02974 K02975 K02976 K02978 K02977 K02979 K02980 K02983 K02998 K02925 K02930 K02932 K02934 K02937 K02936 K02938 K02940 K02866 K02865 K02868 K02870 K02873 K02872 K02875 K02877 K02880 K02883 K02882 K02885 K02889 K02891 K02894 K02893 K02896 …	K02958 K02977 K02936 K02938 K02882 K02927	74	Ribosome, eukaryotes
M00394	4	4	1	K08300 K03732 K01689 K00962	K08300 K03732 K01689 K00962	3984	RNA degradosome
M00182	14	2	0.142857	K02999 K03002 K03027 K03020 K03000 K03001 K03003 K03004 K03005 K03013 K03014 K03016 K03009 K03007	K02999 K03002	92	RNA polymerase I, eukaryotes
M00180	12	1	0.0833333	K03006 K03010 K03011 K03008 K03012 K03015 K03017 K03013 K03014 K03016 K03009 K03007	K03006	173	RNA polymerase II, eukaryotes
M00181	16	2	0.125	K03018 K03021 K03027 K03020 K03023 K03026 K14721 K03025 K03024 K03022 K03019 K03013 K03014 K03016 K03009 K03007	K03018 K03021	93	RNA polymerase III, eukaryotes
M00183	6	6	1	K03040 K03043 K03046 K13797 K03060 K03048	K03040 K03043 K03046 K13797 K03060 K03048	8896	RNA polymerase, bacteria
M00288	4	2	0.5	K07466 K10739 K10741 K10740	K07466 K10739	18	RPA complex
M00517	2	2	1	K10715 K13815	K10715 K13815	882	RpfC-RpfG (cell-to-cell signaling) two-component regulatory system
M00446	2	2	1	K07639 K07661	K07639 K07661	116	RstB-RstA two-component regulatory system
M00468	2	2	1	K10681 K10682	K10681 K10682	558	SaeS-SaeR (staphylococcal virulence regulation) two-component regulatory system
M00638	4	3	0.75	K18242 K18243 K14578 K14581	K18243 K14578 K14581	5	Salicylate degradation, salicylate => gentisate
M00522	2	2	1	K14988 K14989	K14988 K14989	81	SalK-SalR two-component regulatory system
M00467	3	3	1	K08479 K10697 K11329	K08479 K10697 K11329	251	SasA-RpaAB (circadian timing mediating) two-component regulatory system
M00411	4	1	0.25	K03868 K03347 K03094 K03360	K03360	6	SCF-GRR1 complex
M00335	13	13	1	K03072 K03074 K12257 K03073 K03075 K13301 K03076 K03210 K03217 K03070 K03110 K03071 K03106	K03072 K03074 K12257 K03073 K03075 K13301 K03076 K03210 K03217 K03070 K03110 K03071 K03106	14672	Sec (secretion) system
M00401	3	1	0.333333	K10956 K09481 K07342	K10956	30	Sec61 complex
M00308	7	7	1	K05308 K00874 K01625 K00134 K00927 K00131 K18978	K05308 K00874 K01625 K00134 K00927 K00131 K18978	5865	Semi-phosphorylative Entner-Doudoroff pathway, gluconate => glycerate-3P
M00633	5	5	1	K05308 K18126 K11395 K00131 K18978	K05308 K18126 K11395 K00131 K18978	150	Semi-phosphorylative Entner-Doudoroff pathway, gluconate/galactonate => glycerate-3P
M00443	2	2	1	K07768 K07776	K07768 K07776	2053	SenX3-RegX3 (phosphate starvation response) two-component regulatory system
M00020	3	3	1	K00058 K00831 K01079	K00058 K00831 K01079	3469	Serine biosynthesis, glycerate-3P => serine
M00022	15	15	1	K01626 K03856 K13853 K01735 K13829 K03785 K03786 K00014 K13832 K13830 K00891 K13829 K00800 K13830 K01736	K01626 K03856 K13853 K01735 K13829 K03785 K03786 K00014 K13832 K13830 K00891 K13829 K00800 K13830 K01736	10512	Shikimate pathway, phosphoenolpyruvate + erythrose-4P => chorismate
M00392	4	3	0.75	K12599 K12600 K12601 K12602	K12599 K12600 K12602	610	Ski complex
M00516	7	6	0.857143	K11231 K19690 K19691 K19692 K11232 K11233 K15859	K11231 K19690 K19691 K19692 K11233 K15859	795	SLN1-YPD1-SSK1/SKN7 (osmosensing) two-component regulatory system
M00253	2	2	1	K09696 K09697	K09696 K09697	647	Sodium transport system
M00299	4	4	1	K11069 K11070 K11071 K11072	K11069 K11070 K11071 K11072	3921	Spermidine/putrescine transport system
M00099	8	3	0.375	K00654 K04708 K04709 K04710 K04712 K01441 K12348 K12349	K00654 K04708 K12349	50	Sphingosine biosynthesis
M00100	2	2	1	K04718 K01634	K04718 K01634	40	Sphingosine degradation
M00355	31	10	0.322581	K11086 K11087 K11096 K11088 K11097 K11098 K11099 K12856 K12854 K12852 K12857 K10599 K12860 K12861 K12862 K12863 K06063 K12867 K12868 K12869 K12870 K12871 K12872 K12873 K12874 K09564 K12733 K12816 K13117 K03283 K13123	K12856 K12854 K12852 K10599 K06063 K12868 K12874 K12733 K13117 K03283	334	Spliceosome, 35S U5-snRNP
M00353	9	2	0.222222	K10599 K12860 K12861 K12862 K12863 K12864 K03283 K12865 K12866	K10599 K03283	120	Spliceosome, Prp19/CDC5L complex
M00352	20	4	0.2	K11086 K11087 K11096 K11088 K11097 K11098 K11099 K11092 K11094 K12825 K12826 K12827 K12828 K12829 K12830 K12831 K12832 K12833 K12835 K12834	K11092 K12828 K12835 K12834	60	Spliceosome, U2-snRNP
M00354	31	7	0.225806	K11086 K11087 K11096 K11088 K11097 K11098 K11099 K12621 K12622 K12623 K12624 K12625 K12626 K12627 K12843 K12662 K09567 K12844 K12845 K12852 K12853 K12855 K12856 K12857 K12854 K12858 K12859 K13099 K11984 K12847 K12846	K12843 K12852 K12853 K12855 K12856 K12854 K12858	140	Spliceosome, U4/U6.U5 tri-snRNP
M00663	2	2	1	K14978 K14979	K14978 K14979	60	SsrA-SsrB two-component regulatory system
M00805	8	3	0.375	K20075 K20076 K20077 K20078 K20079 K20080 K20081 K20082	K20075 K20079 K20082	30	Staurosporine biosynthesis, tryptophan => staurosporine
M00107	3	1	0.333333	K00498 K00070 K01822	K01822	1	Steroid hormone biosynthesis, cholesterol => prognenolone => progesterone
M00766	2	1	0.5	K10673 K04343	K04343	43	Streptomycin resistance, deactivating enzyme StrAB
M00148	4	1	0.25	K00236 K00237 K00234 K00235	K00234	3	Succinate dehydrogenase (ubiquinone)
M00149	4	4	1	K00241 K00242 K00239 K00240	K00241 K00242 K00239 K00240	979	Succinate dehydrogenase, prokaryotes
M00185	4	4	1	K02048 K02046 K02047 K02045	K02048 K02046 K02047 K02045	524	Sulfate transport system
M00436	3	3	1	K15553 K15554 K15555	K15553 K15554 K15555	606	Sulfonate transport system
M00435	3	3	1	K15551 K15552 K10831	K15551 K15552 K10831	367	Taurine transport system
M00457	2	2	1	K07649 K07774	K07649 K07774	259	TctE-TctD (tricarboxylic acid transport) two-component regulatory system
M00251	2	2	1	K09692 K09693	K09692 K09693	593	Teichoic acid transport system
M00624	4	2	0.5	K18074 K18075 K18077 K18076	K18077 K18076	73	Terephthalate degradation, terephthalate => 3,4-dihydroxybenzoate
M00783	6	3	0.5	K15968 K15969 K15886 K15970 K15971 K15972	K15886 K15970 K15971	56	Tetracenomycin C/8-demethyltetracenomycin C biosynthesis, tetracenomycin F2 => tetracenomycin C/8-demethyltetracenomycin C
M00635	2	2	1	K18216 K18217	K18216 K18217	28	Tetracycline resistance, TetAB(46) transporter
M00780	6	3	0.5	K14251 K14252 K14253 K14254 K14255 K14256	K14253 K14254 K14255	8	Tetracycline/oxytetracycline biosynthesis, pretetramide => tetracycline/oxytetracycline
M00126	24	23	0.958333	K01495 K09007 K01077 K01113 K13939 K13940 K00796 K18974 K18824 K18825 K01633 K00950 K00796 K18974 K18824 K18825 K01633 K13941 K11754 K01930 K20457 K00287 K13998 K13938	K09007 K01077 K01113 K13939 K13940 K00796 K18974 K18824 K18825 K01633 K00950 K00796 K18974 K18824 K18825 K01633 K13941 K11754 K01930 K20457 K00287 K13998 K13938	6498	Tetrahydrofolate biosynthesis, GTP => THF
M00405	5	1	0.2	K12878 K12879 K13174 K13175 K13176	K12879	20	THC complex
M00127	10	10	1	K03147 K00877 K00941 K14153 K00878 K14154 K00788 K14153 K14154 K00946	K03147 K00877 K00941 K14153 K00878 K14154 K00788 K14153 K14154 K00946	3691	Thiamine biosynthesis, AIR => thiamine-P/thiamine-2P
M00191	3	3	1	K02064 K02063 K02062	K02064 K02063 K02062	96	Thiamine transport system
M00595	7	4	0.571429	K17222 K17223 K17224 K17225 K08738 K17226 K17227	K17224 K08738 K17226 K17227	43	Thiosulfate oxidation by SOX complex, thiosulfate => sulfate
M00018	12	12	1	K00928 K12524 K12525 K12526 K00133 K00003 K12524 K12525 K00872 K02204 K02203 K01733	K00928 K12524 K12525 K12526 K00133 K00003 K12524 K12525 K00872 K02204 K02203 K01733	7359	Threonine biosynthesis, aspartate => homoserine => threonine
M00112	5	4	0.8	K09833 K12502 K18534 K09834 K05928	K12502 K18534 K09834 K05928	91	Tocopherol/tocotorienol biosynthesis
M00686	18	1	0.0555556	K10159 K10160 K18809 K04729 K04730 K04733 K03175 K04427 K04404 K04403 K07209 K04467 K07210 K04734 K09259 K02580 K04735 K09255	K04427	2	Toll-like receptor signaling
M00418	9	6	0.666667	K07540 K07543 K07544 K07545 K07546 K07547 K07548 K07549 K07550	K07540 K07543 K07544 K07546 K07548 K07550	43	Toluene degradation, anaerobic, toluene => benzoyl-CoA
M00538	8	3	0.375	K15760 K15761 K15762 K15763 K15764 K15765 K00055 K00141	K15765 K00055 K00141	60	Toluene degradation, toluene => benzoate
M00455	2	2	1	K07647 K07772	K07647 K07772	363	TorS-TorR (TMAO respiration) two-component regulatory system
M00393	4	1	0.25	K03514 K12596 K12597 K12598	K12598	15	TRAMP complex
M00545	11	11	1	K05708 K05709 K05710 K00529 K05711 K05712 K05713 K05714 K02554 K01666 K04073	K05708 K05709 K05710 K00529 K05711 K05712 K05713 K05714 K02554 K01666 K04073	1052	Trans-cinnamate degradation, trans-cinnamate => acetyl-CoA
M00463	2	2	1	K07656 K07672	K07656 K07672	92	TrcS-TrcR two-component regulatory system
M00565	10	10	1	K00975 K00703 K16148 K00700 K16149 K00688 K16153 K02438 K06044 K01236	K00975 K00703 K16148 K00700 K16149 K00688 K16153 K02438 K06044 K01236	14135	Trehalose biosynthesis, D-glucose 1P => trehalose
M00604	4	4	1	K17311 K17312 K17313 K17314	K17311 K17312 K17313 K17314	222	Trehalose transport system
M00204	4	4	1	K10236 K10237 K10238 K10111	K10236 K10237 K10238 K10111	260	Trehalose/maltose transport system
M00406	8	3	0.375	K12878 K12879 K13174 K13175 K13176 K12880 K12881 K12812	K12879 K12880 K12812	36	TREX complex
M00089	21	11	0.52381	K00629 K13506 K13507 K00630 K13508 K00631 K03621 K08591 K00655 K13509 K13513 K13517 K13519 K13523 K14674 K01080 K00635 K11155 K11160 K14456 K18851	K13507 K00631 K03621 K08591 K00655 K13509 K13513 K13523 K14674 K00635 K18851	4434	Triacylglycerol biosynthesis
M00023	16	15	0.9375	K01657 K01658 K13503 K13501 K01656 K00766 K13497 K01817 K01656 K01609 K13498 K13501 K01695 K01696 K06001 K01694	K01657 K01658 K13503 K13501 K01656 K00766 K13497 K01656 K01609 K13498 K13501 K01695 K01696 K06001 K01694	4807	Tryptophan biosynthesis, chorismate => tryptophan
M00038	10	8	0.8	K00453 K00463 K01432 K14263 K07130 K00486 K01556 K00452 K03392 K10217	K00453 K00463 K01432 K07130 K00486 K01556 K03392 K10217	503	Tryptophan metabolism, tryptophan => kynurenine => 2-aminomuconate
M00514	2	2	1	K13040 K13041	K13040 K13041	122	TtrS-TtrR (tetrathionate respiration) two-component regulatory system
M00186	3	3	1	K05772 K05773 K06857	K05772 K05773 K06857	160	Tungstate transport system
M00336	4	4	1	K03116 K03117 K03118 K03425	K03116 K03117 K03118 K03425	492	Twin-arginine translocation (Tat) system
M00773	9	5	0.555556	K15988 K15989 K15990 K15992 K15991 K15993 K15994 K15995 K15996	K15992 K15993 K15994 K15995 K15996	41	Tylosin biosynthesis, methylmalonyl-CoA + malonyl-CoA => tylactone => tylosin
M00331	17	17	1	K02453 K02452 K02455 K02456 K02457 K02458 K02459 K02460 K02461 K02462 K02454 K02464 K02654 K02450 K02451 K02463 K02465	K02453 K02452 K02455 K02456 K02457 K02458 K02459 K02460 K02461 K02462 K02454 K02464 K02654 K02450 K02451 K02463 K02465	1733	Type II general secretion pathway
M00778	11	5	0.454545	K05551 K05552 K05553 K12420 K05554 K14249 K15884 K15885 K05555 K14250 K15886	K05551 K12420 K05555 K14250 K15886	133	Type II polyketide backbone biosynthesis, acyl-CoA + malonyl-CoA => polyketide
M00332	18	15	0.833333	K03224 K03226 K03227 K03228 K03229 K03230 K03225 K03223 K04054 K03222 K03220 K03219 K03221 K04057 K04056 K04053 K04059 K04058	K03224 K03226 K03227 K03228 K03229 K03230 K03225 K03223 K03222 K03220 K03219 K03221 K04056 K04059 K04058	594	Type III secretion system
M00333	12	12	1	K03199 K03196 K03198 K03201 K03203 K03195 K03194 K03197 K03200 K03202 K03204 K03205	K03199 K03196 K03198 K03201 K03203 K03195 K03194 K03197 K03200 K03202 K03204 K03205	7863	Type IV secretion system
M00334	17	16	0.941176	K11902 K11910 K11911 K11901 K11900 K11903 K11897 K11905 K11919 K11896 K11895 K11907 K11904 K11906 K11893 K11892 K11891	K11902 K11910 K11911 K11901 K11900 K11903 K11897 K11905 K11896 K11895 K11907 K11904 K11906 K11893 K11892 K11891	3107	Type VI secretion system
M00025	14	14	1	K01850 K04092 K14170 K04093 K04516 K06208 K06209 K13853 K00210 K04517 K14187 K00815 K00832 K00838	K01850 K04092 K14170 K04093 K04516 K06208 K06209 K13853 K00210 K04517 K14187 K00815 K00832 K00838	2999	Tyrosine biosynthesis, chorismate => tyrosine
M00040	5	4	0.8	K00832 K15849 K00220 K15226 K15227	K00832 K15849 K00220 K15226	426	Tyrosine biosynthesis, prephanate => pretyrosine => tyrosine
M00044	6	5	0.833333	K03334 K00457 K00451 K01800 K01555 K16171	K00457 K00451 K01800 K01555 K16171	49	Tyrosine degradation, tyrosine => homogentisate
M00128	6	5	0.833333	K06125 K00591 K06126 K06127 K06134 K00591	K00591 K06126 K06127 K06134 K00591	61	Ubiquinone biosynthesis, eukaryotes, 4-hydroxybenzoate => ubiquinone
M00117	11	11	1	K03181 K18240 K03179 K03182 K03186 K18800 K00568 K03185 K03183 K03184 K00568	K03181 K18240 K03179 K03182 K03186 K18800 K00568 K03185 K03183 K03184 K00568	2497	Ubiquinone biosynthesis, prokaryotes, chorismate => ubiquinone
M00473	2	2	1	K07675 K07686	K07675 K07686	89	UhpB-UhpA (hexose phosphates uptake) two-component regulatory system
M00315	2	2	1	K11636 K11635	K11636 K11635	224	Uncharacterized ABC transport system
M00761	4	4	1	K10011 K07806 K10012 K13014	K10011 K07806 K10012 K13014	903	Undecaprenylphosphate alpha-L-Ara4N biosynthesis, UDP-GlcA => undecaprenyl phosphate alpha-L-Ara4N
M00029	6	6	1	K01948 K00611 K01940 K01755 K14681 K01476	K01948 K00611 K01940 K01755 K14681 K01476	4572	Urea cycle
M00323	5	5	1	K11959 K11960 K11961 K11962 K11963	K11959 K11960 K11961 K11962 K11963	348	Urea transport system
M00051	16	15	0.9375	K11540 K11541 K01465 K01954 K01955 K01956 K00609 K00610 K00608 K01465 K00226 K00254 K17828 K13421 K00762 K01591	K11540 K11541 K01465 K01954 K01955 K01956 K00609 K00610 K01465 K00226 K00254 K17828 K13421 K00762 K01591	15751	Uridine monophosphate biosynthesis, glutamine (+ PRPP) => UMP
M00159	9	9	1	K02117 K02118 K02119 K02120 K02121 K02122 K02107 K02123 K02124	K02117 K02118 K02119 K02120 K02121 K02122 K02107 K02123 K02124	5701	V/A-type ATPase, prokaryotes
M00019	6	6	1	K01652 K01653 K11258 K00053 K01687 K00826	K01652 K01653 K11258 K00053 K01687 K00826	8367	Valine/isoleucine biosynthesis, pyruvate => valine / 2-oxobutanoate => isoleucine
M00651	11	11	1	K18345 K18344 K07260 K18346 K18351 K18352 K18354 K18353 K18347 K15739 K08641	K18345 K18344 K07260 K18346 K18351 K18352 K18354 K18353 K18347 K15739 K08641	4908	Vancomycin resistance, D-Ala-D-Lac type
M00652	5	5	1	K18350 K18349 K18348 K18856 K18866	K18350 K18349 K18348 K18856 K18866	4163	Vancomycin resistance, D-Ala-D-Ser type
M00658	2	2	1	K18351 K18352	K18351 K18352	31	VanS-VanR (actinomycete type vancomycin resistance) two-component regulatory system
M00656	2	2	1	K18345 K18344	K18345 K18344	1368	VanS-VanR (VanB type vancomycin resistance) two-component regulatory system
M00657	2	2	1	K18350 K18349	K18350 K18349	3260	VanS-VanR (VanE type vancomycin resistance) two-component regulatory system
M00459	2	2	1	K07652 K07668	K07652 K07668	4392	VicK-VicR (cell wall metabolism) two-component regulatory system
M00241	3	3	1	K06858 K06073 K06074	K06858 K06073 K06074	90	Vitamin B12 transport system
M00480	2	2	1	K07681 K07694	K07681 K07694	60	VraS-VraR (cell-wall peptidoglycan synthesis) two-component regulatory system
M00160	14	2	0.142857	K02145 K02147 K02148 K02149 K02150 K02151 K02152 K02144 K02154 K03661 K02155 K02146 K02153 K03662	K02145 K02154	32	V-type ATPase, eukaryotes
M00509	3	3	1	K13490 K11444 K13491	K13490 K11444 K13491	441	WspE-WspRF (chemosensory) two-component regulatory system
M00537	4	2	0.5	K15757 K15758 K00055 K00141	K00055 K00141	48	Xylene degradation, xylene => methylbenzoate
M00619	3	3	1	K17326 K17327 K17328	K17326 K17327 K17328	128	Xylobiose transport system
M00484	2	2	1	K11623 K11624	K11623 K11624	77	YdfH-YdfI two-component regulatory system
M00519	2	2	1	K07718 K07720	K07718 K07720	12100	YesM-YesN two-component regulatory system
M00470	2	2	1	K11633 K11634	K11633 K11634	167	YxdK-YxdJ (antimicrobial peptide response) two-component regulatory system
M00242	3	3	1	K09815 K09816 K09817	K09815 K09816 K09817	1790	Zinc transport system
M00211	2	2	1	K02069 K02068	K02069 K02068	98	Putative ABC transport system
M00254	2	2	1	K01992 K01990	K01992 K01990	28388	ABC-2 type transport system
M00258	2	2	1	K02004 K02003	K02004 K02003	25179	Putative ABC transport system
M00306	3	2	0.666667	K11201 K11202 K11203	K11201 K11202	41	PTS system, fructose-specific II-like component
M00327	3	2	0.666667	K12533 K12534 K12535	K12534 K12535	7	S-Layer protein transport system
M00664	4	2	0.5	K14658 K14659 K14666 K14657	K14659 K14666	537	Nodulation
M00667	2	2	1	K18219 K18218	K18219 K18218	760	Tetracycline resistance, efflux pump
M00668	2	2	1	K18476 K08151	K18476 K08151	77	Tetracycline resistance, TetA transporter
M00704	2	2	1	K18906 K08168	K18906 K08168	1017	Tetracycline resistance, efflux pump Tet38
M00705	2	2	1	K18909 K18908	K18909 K18908	8067	Multidrug resistance, efflux pump MepA
M00706	2	2	1	K18887 K18888	K18887 K18888	358	Multidrug resistance, EfrAB transporter
M00707	2	2	1	K18889 K18890	K18889 K18890	1434	Multidrug resistance, MdlAB/SmdAB transporter
M00708	2	2	1	K18891 K18892	K18891 K18892	120	Multidrug resistance, PatAB transporter
M00710	2	2	1	K11814 K11815	K11814 K11815	3	Multidrug resistance, efflux pump EbrAB
M00711	2	2	1	K11742 K11743	K11742 K11743	23	Multidrug resistance, efflux pump MdtIJ
M00712	2	2	1	K18924 K18925	K18924 K18925	16	Multidrug resistance, efflux pump YkkCD
M00715	2	2	1	K18939 K18926	K18939 K18926	110	Lincosamide resistance, efflux pump LmrB
M00744	3	2	0.666667	K07637 K07660 K08477	K07637 K07660	70	Cationic antimicrobial peptide (CAMP) resistance, protease PgtE
M00746	3	2	0.666667	K13632 K18513 K09476	K13632 K09476	81	Multidrug resistance, repression of porin OmpF
M00760	2	2	1	K19060 K06979	K19060 K06979	5	Erythromycin resistance, macrolide 2'-phosphotransferase I MphA
M00765	2	2	1	K19575 K19578	K19575 K19578	518	Multidrug resistance, efflux pump Bmr
M00812	2	2	1	K20339 K20340	K20339 K20340	3242	AgrC2-AgrA2 (virulence regulation) two-component regulatory system
M00188	3	3	1	K02051 K02050 K02049	K02051 K02050 K02049	4358	NitT/TauT family transport system
M00192	3	3	1	K05777 K05778 K05779	K05777 K05778 K05779	27	Putative thiamine transport system
M00221	3	3	1	K02058 K02057 K02056	K02058 K02057 K02056	5965	Putative simple sugar transport system
M00236	3	3	1	K02030 K02029 K02028	K02030 K02029 K02028	7765	Putative polar amino acid transport system
M00243	3	3	1	K09818 K09819 K09820	K09818 K09819 K09820	60	Manganese/iron transport system
M00244	3	3	1	K02077 K02075 K02074	K02077 K02075 K02074	287	Putative zinc/manganese transport system
M00247	3	3	1	K01989 K05832 K05833	K01989 K05832 K05833	2922	Putative ABC transport system
M00328	3	3	1	K12536 K12537 K12538	K12536 K12537 K12538	59	Hemophore/metalloprotease transport system
M00330	3	3	1	K12541 K12542 K12543	K12541 K12542 K12543	224	Adhesin protein transport system
M00571	3	3	1	K16300 K16299 K12340	K16300 K16299 K12340	422	AlgE-type Mannuronan C-5-Epimerase transport system
M00639	4	3	0.75	K18294 K18295 K18296 K08721	K18295 K18296 K08721	61	Multidrug resistance, efflux pump MexCD-OprJ
M00700	3	3	1	K18906 K18907 K18104	K18906 K18907 K18104	585	Multidrug resistance, efflux pump AbcA
M00701	3	3	1	K15974 K03543 K03446	K15974 K03543 K03446	327	Multidrug resistance, efflux pump EmrAB
M00702	3	3	1	K18906 K18907 K08170	K18906 K18907 K08170	303	Multidrug resistance, efflux pump NorB
M00720	3	3	1	K18989 K18990 K12340	K18989 K18990 K12340	536	Multidrug resistance, efflux pump VexEF-TolC
M00729	3	3	1	K03553 K01356 K18555	K03553 K01356 K18555	7331	Fluoroquinolone resistance, gyrase-protecting protein Qnr
M00743	3	3	1	K07638 K07659 K03799	K07638 K07659 K03799	417	Aminoglycoside resistance, protease HtpX
M00782	8	3	0.375	K15959 K15960 K15961 K15963 K15964 K15965 K15966 K15967	K15959 K15961 K15967	41	Mithramycin biosynthesis, 4-demethylpremithramycinone => mithramycin
M00193	4	4	1	K02055 K02053 K02054 K02052	K02055 K02053 K02054 K02052	595	Putative spermidine/putrescine transport system
M00197	4	4	1	K10120 K10121 K10122 K10112	K10120 K10121 K10122 K10112	2312	Putative fructooligosaccharide transport system
M00326	4	4	1	K12530 K12531 K12532 K12340	K12530 K12531 K12532 K12340	471	RTX toxin transport system
M00641	4	4	1	K18297 K18298 K18299 K18300	K18297 K18298 K18299 K18300	191	Multidrug resistance, efflux pump MexEF-OprN
M00642	4	4	1	K18301 K18302 K18303 K18139	K18301 K18302 K18303 K18139	751	Multidrug resistance, efflux pump MexJK-OprM
M00643	4	4	1	K18129 K18094 K18095 K18139	K18129 K18094 K18095 K18139	435	Multidrug resistance, efflux pump MexXY-OprM
M00669	4	4	1	K02067 K02066 K02065 K18480	K02067 K02066 K02065 K18480	871	gamma-Hexachlorocyclohexane transport system
M00670	4	4	1	K02067 K02066 K02065 K18481	K02067 K02066 K02065 K18481	871	Mce transport system
M00696	4	4	1	K18140 K18141 K18142 K12340	K18140 K18141 K18142 K12340	463	Multidrug resistance, efflux pump AcrEF-TolC
M00697	4	4	1	K07690 K18898 K18899 K12340	K07690 K18898 K18899 K12340	469	Multidrug resistance, efflux pump MdtEF-TolC
M00698	4	4	1	K18900 K18901 K18902 K18903	K18900 K18901 K18902 K18903	301	Multidrug resistance, efflux pump BpeEF-OprC
M00699	4	4	1	K18905 K03585 K18138 K18904	K18905 K03585 K18138 K18904	1125	Multidrug resistance, efflux pump AmeABC
M00717	4	4	1	K18940 K18941 K18906 K08153	K18940 K18941 K18906 K08153	772	Multidrug resistance, efflux pump NorA
M00718	4	4	1	K18131 K03585 K18138 K18139	K18131 K03585 K18138 K18139	1481	Multidrug resistance, efflux pump MexAB-OprM
M00754	4	4	1	K11617 K11618 K11619 K11620	K11617 K11618 K11619 K11620	367	Nisin resistance, phage shock protein homolog LiaH
M00767	4	4	1	K05804 K19587 K19586 K19585	K05804 K19587 K19586 K19585	543	Multidrug resistance, efflux pump OqxAB
M00768	4	4	1	K19592 K19595 K19594 K18139	K19592 K19595 K19594 K18139	666	Multidrug resistance, efflux pump GesABC
M00207	5	5	1	K02027 K02025 K02026 K10111 K10112	K02027 K02025 K02026 K10111 K10112	18130	Putative multiple sugar transport system
M00644	6	5	0.833333	K18304 K18099 K18305 K18306 K18307 K18308	K18304 K18305 K18306 K18307 K18308	94	Vanadium resistance, efflux pump MexGHI-OpmD
M00709	5	5	1	K07637 K07660 K05685 K13888 K12340	K07637 K07660 K05685 K13888 K12340	1749	Macrolide resistance, MacAB-TolC transporter
M00769	5	5	1	K18304 K19591 K19595 K19594 K19593	K18304 K19591 K19595 K19594 K19593	534	Multidrug resistance, efflux pump MexPQ-OpmE
M00742	6	6	1	K07638 K07659 K19416 K04088 K04087 K03798	K07638 K07659 K19416 K04088 K04087 K03798	5301	Aminoglycoside resistance, protease FtsH
M00745	6	6	1	K18072 K18073 K07644 K07665 K18297 K18093	K18072 K18073 K07644 K07665 K18297 K18093	850	Imipenem resistance, repression of porin OprD
M00647	11	11	1	K03577 K18992 K13632 K13631 K05804 K18325 K18991 K03585 K18138 K18139 K12340	K03577 K18992 K13632 K13631 K05804 K18325 K18991 K03585 K18138 K18139 K12340	3897	Multidrug resistance, efflux pump AcrAB-TolC/SmeDEF
M00660	18	11	0.611111	K03222 K03226 K03227 K03228 K03229 K03230 K03224 K03225 K03223 K18374 K18376 K18373 K18375 K18377 K18378 K18379 K18380 K18381	K03222 K03226 K03227 K03228 K03229 K03230 K03224 K03225 K03223 K18373 K18377	595	Xanthomonas spp. pathogenicity signature, T3SS and effectors
M00429	15	13	0.866667	K02237 K02238 K02240 K02242 K02245 K02246 K02247 K02249 K02243 K02244 K02236 K02248 K01493 K02239 K02241	K02237 K02238 K02240 K02242 K02245 K02246 K02243 K02244 K02236 K02248 K01493 K02239 K02241	7059	Competence-related DNA transformation transporter
