# Supplementary material for: A gene catalogue of the Sprague-Dawley rat gut metagenome
Source: Gigascience. 2018 May 11;7(5):giy055. doi: 10.1093/gigascience/giy055 (PMC5967468; doi:10.1093/gigascience/giy055)
Supplement: Supplemental material [file giy055_supp.zip › sTable1. The body weight of rats.xlsx]

## Sheet: Sheet1
Supplementary Table 1: Body weight
Date of CFA Induction：20160720 (Day0)
Weight(g)		Day0	Day3	Day6	Day9	Day12	Day15	Day18	Day21	Day24	Day27	Day30
Groups	No.
Normal	1	116.7	158.3	182.5	215.7	241.8	268.3	296.3	284.3	325.1	346.2	356.7
	2	120.1	157.8	179.7	210.3	236.8	262.4	291.1	280.7	326.7	347.6	354.6
	3	125.2	181.3	209.4	237.7	269.6	298.3	327.8	313.4	352.2	380.7	385.1
	4	126	170.5	197.8	224.7	251.1	281	308.2	304.1	343.7	363.4	378.8
	5	126.6	178.6	195.7	225.7	252.9	286.4	317.2	332.7	359.9	373.3	386.9
	6	130.3	177.5	201.2	229.9	255.5	280.3	310.6	327.2	355.8	376.9	381.8
	7	138.8	187.1	215.2	246.2	274.6	304.1	337.2	354.5	384.8	405.1	416.5
Model	8	119.1	153.5	176.3	204.2	184.9	180	194.7	192.3	202.4	206.5	214.3
	9	120.9	137.1	156.6	170.8	156.6	162.2	166.2	172.1	186.7	190.5	197.9
	10	125.2	168.2	195.2	222.3	256.6	259	271.5	271.9	296.4	314.5	321.1
	11	126.4	166.7	183.3	202.5	197.6	203.6	199.8	200.7	205.6	219.2	228.7
	12	127.7	175.4	198.7	213.4	224.4	231.3	234.5	237.1	242.4	239.2	245.5
	13	130.8	185.6	211.1	243.3	236.9	242.6	245.2	232.4	250	254.2	265.4
	14	134.6	169.8	191	217.4	211.6	215.4	212.7	220.8	225.8	228.4	233.2
High-Fat diet	15	130.7	159.1	175.4	204.1	214.1	217.2	223.1	234.3	228.8	242.1	253.6
	16	147.1	181.8	200.7	233.3	237.9	235.6	234	231.1	236.2	243.1	259.9
	17	138.6	170.9	184.6	210.4	203.2	192	197.3	205.4	203.8	216.3	225.2
	18	145.2	174.7	196.3	221.5	231.1	236.2	240	244.4	258.5	258.1	271.2
	19	122.8	148.5	172.8	188.3	191.3	187.3	175.3	185.3	196.7	197.3	206.3
	20	146	169.7	188.1	204.2	213.2	218.1	215.2	221.8	226.1	240.2	248.9
	21	144.9	178.6	199.8	228.5	244.4	228.2	217.6	223.7	222.4	237.3	240.3
MTX 7.6 mg/w/kg	22	117.1	150.5	174.3	196.9	214.3	219.1	221.7	230.7	231.7	235	243.4
	23	119.9	172.1	194.6	228.2	246.5	267.8	274.9	279.8	282	298.1	305.1
	24	125.2	149.1	156.8	179.6	190.3	193.2	197.1	203.9	214.5	235.5	240.2
	25	126.5	176.4	198.1	226.8	247.2	250.1	263.2	273.1	281.4	277.5	281.3
	26	128.2	169.7	186.9	223.6	211.9	226.4	240.2	251.7	248.9	263.47	272.1
	27	129.2	165.2	184.4	207.3	229.7	227.7	233.2	238.3	235.8	245	248.9
	28	138.4	137.4	151.5	178.3	211.8	216.9	221.8	227.1	221.9	240.6	253.9
ZQFTN 50mg/d/kg	29	116.9	157.3	178	198.1	190.3	197.4	199.2	205.3	213.3	225.5	230.3
	30	120.6	169.7	193.4	226.2	242.3	243.6	236.1	279.4	294.3	293.2	286.2
	31	124.1	174	191.2	220.3	214.6	225.1	229.8	234.1	241.7	255.6	254.7
	32	125.8	168.3	190.4	210.7	208.5	210.9	216.2	225.3	249	256.5	268.8
	33	127.6	154.6	170.5	186.1	164.3	162.9	153.1	152.4	152.6	158.4	156.7
	34	130.3	160.2	174	182.7	193.2	186.1	188.3	188.6	197.7	199.9	204.2
	35	136	181.7	208.4	230.3	227.7	223.2	238.4	246.3	258	269.7	271.6
GJK 24g/d/ kg	36	118.2	168.5	189.4	219.6	241.9	234.6	235.7	226.4	230.7	231.4	226.2
	37	119.2	165.3	185.9	211.6	236	256.6	262.8	267.3	263.5	263.3	257.6
	38	122.4	164.7	189	208.5	218.2	225.1	230.7	235.6	252.2	263.9	266.2
	39	125.9	165.3	187.2	204.7	183.3	184.3	185.9	183.3	190.4	201.6	201.7
	40	126.7	159.6	175.7	192.3	176.4	188.2	185	189.9	218.3	216.7	221.5
	41	129.1	168.6	190.6	212.2	218.4	206.9	210.8	219.2	223.2	237.2	245.3
	42	134.2	153.4	177.1	198.6	209.3	230.5	244	257.3	275.3	289.6	295
L.casei2*10^8 CFU/d	43	118.7	165.3	189.2	206.8	211.3	216.1	216.3	225.7	243	215.3	258.2
	44	121.2	168.6	189	199.2	200.1	198.6	194.1	199.8	212.8	218.2	220.1
	45	123.3	163	184.2	208.36	232.6	233.6	239.8	250.9	261.9	274.4	280.6
	46	125.7	151.9	181.1	210.2	221.5	233.5	248	255.5	272	283	287.2
	47	127.3	166.4	193.2	220.9	230.2	236.6	249.2	265.6	272.1	282.9	284.2
	48	130.1	168.3	201.8	224.3	231.6	221.4	216.7	218.1	229.3	232.7	240.2
	49	134.3	167.1	201.4	225.1	251.9	277.2	307.3	320	332	347.1	356.7
