# Supplementary material for: A gene catalogue of the Sprague-Dawley rat gut metagenome
Source: Gigascience. 2018 May 11;7(5):giy055. doi: 10.1093/gigascience/giy055 (PMC5967468; doi:10.1093/gigascience/giy055)
Supplement: Supplemental material [file giy055_supp.zip › sTable2.Data for Gene catalogue.xlsx]

## Sheet: sTab2
Supplemetary Table 2 Metagenomic sequencing data for the SD rat microbiome gene catlogue.
Group	Samples ID	Data production (Single end)						Data production (Paired ended)						Assemble							Gene prediction
		Read length (bp)	# of reads	Raw Base Count (Gb)	# of high quality reads	Rat (%)	High Qulity Base Count (Gb)	Read length (bp)	# of reads	Raw Base Count (Gb)	# of high quality reads	Rat (%)	High Qulity Base Count (Gb)	# of contigs	Contig N50 (bp)	Contig N80 (bp)	Max length (bp)	Mean length (bp)	Total length (Mb)	% reads assembled	# of ORFs	Average length (bp)	% of complete ORFs
Normal	1-1	100	78597651	7.86	73993689	0.0208	7.35	50	115815646	5.79	106853540	0.0241	5.26	280943	3006	657	345671	1303	366.07	0.4795	400128	344.106	0.5074
	1-5	100	65647605	6.56	51172217	0.2066	5.09	50	139104552	6.96	103379058	0.2277	5.15	175705	5525	782	577947	1537	270.14	0.7455	280310	372.4	0.5789
	2-1	100	74987331	7.5	66901266	0.0727	6.66	50	110010586	5.5	95213278	0.0804	4.68	234400	3479	611	1071567	1273	298.6	0.4875	314570	349.067	0.5208
	2-5	100	63537482	6.35	60293969	0.0326	5.99	50	166931088	8.35	156086724	0.0333	7.77	280064	3645	660	570439	1339	375.2	0.7252	402314	349.601	0.5327
	3-1	100	74624736	7.46	35014299	0.5123	3.48	50	135587942	6.78	57290718	0.5495	2.82	193789	2491	570	330324	1177	228.16	0.4011	247532	333.376	0.489
	3-5	100	58348503	5.83	49373568	0.1373	4.91	50	149957836	7.5	124696328	0.1406	6.21	169636	6546	783	635127	1558	264.4	0.7607	273335	374.224	0.5964
	4-1	100	76759172	7.68	71115764	0.0361	7.07	50	117707706	5.89	105626922	0.0432	5.2	298577	2556	607	496290	1216	363.35	0.4653	399228	330.869	0.4943
	4-5	100	69433523	6.94	51002278	0.2505	5.07	50	150849484	7.54	105800732	0.2723	5.27	153818	6042	735	612509	1499	230.71	0.7634	234518	374.759	0.5874
	5-1	100	95099564	9.51	88463808	0.0305	8.78	50	163927170	8.2	148527262	0.0362	7.31	317937	3725	664	585936	1338	425.7	0.4602	466454	338.549	0.5347
	5-5	100	59255699	5.93	48586352	0.1637	4.83	50	148758228	7.44	117101404	0.1836	5.83	190735	4868	762	1141207	1495	285.3	0.7431	300322	367.491	0.5656
	6-1	100	79190839	7.92	74784086	0.0202	7.43	50	133225696	6.66	123405610	0.0236	6.07	330516	3185	650	1081918	1301	430.13	0.4665	474268	336.862	0.5161
	6-5	100	75959157	7.6	71140082	0.0326	7.08	50	167081316	8.35	155482098	0.0354	7.74	259054	5602	681	656328	1428	370.03	0.7504	382319	362.166	0.5738
	7-1	100	81337157	8.13	77384138	0.0126	7.7	50	134690154	6.73	125360022	0.0165	6.17	302805	3391	601	429346	1259	381.37	0.4614	405249	343.103	0.5269
	7-5	100	51082850	5.11	47138059	0.0443	4.68	50	111964756	5.6	102047498	0.0473	5.08	167464	6761	822	482689	1596	267.39	0.7066	276581	375.174	0.6049
GJK	36-1	100	68238624	6.82	57723555	0.1226	5.73	50	104699600	5.23	86878388	0.1435	4.33	243382	3249	642	584717	1303	317.26	0.7135	345592	339.134	0.5167
	36-5	100	52394006	5.24	49271092	0.0297	4.9	50	97886956	4.89	89334426	0.045	4.45	133423	7238	676	548351	1432	191.09	0.7393	194347	372.581	0.5628
	37-1	100	83884364	8.39	67067874	0.1705	6.66	50	128349960	6.42	99093126	0.2029	4.93	308481	3572	642	1322412	1313	405.07	0.6742	440979	337.729	0.5389
	37-5	100	61606137	6.16	52318403	0.1236	5.2	50	121366198	6.07	96579874	0.1684	4.81	206174	2894	614	331833	1247	257.22	0.6742	279617	339.383	0.4957
	38-1	100	82218020	8.22	78384023	0.0086	7.78	50	131563106	6.58	126306906	0.0107	6.29	316149	3360	649	401064	1307	413.37	0.6957	458010	333.024	0.5262
	38-5	100	83512999	8.35	69551364	0.1392	6.92	50	168397086	8.42	131858960	0.1827	6.56	276222	3839	696	430959	1381	381.47	0.6671	415555	348.009	0.5438
	39-1	100	86306405	8.63	82131202	0.0171	8.16	50	135163440	6.76	127982700	0.0214	6.37	260132	5135	728	587024	1464	380.84	0.7487	400441	356.629	0.5697
	39-5	100	48861716	4.89	42390403	0.1042	4.21	50	91386880	4.57	75996438	0.1271	3.78	184687	3425	680	466666	1354	250.15	0.6468	274514	344.909	0.526
	40-1	100	66786204	6.68	63406522	0.0166	6.29	50	105114738	5.26	99058068	0.023	4.93	304722	3370	653	408055	1312	399.91	0.6913	441417	338.424	0.5352
	40-5	100	52433256	5.24	48244640	0.0638	4.8	50	107812912	5.39	95428758	0.0839	4.75	195473	6245	707	464412	1471	287.63	0.6641	298042	367.472	0.5952
	41-1	100	90132179	9.01	82917838	0.0513	8.24	50	152774618	7.64	139027212	0.0628	6.93	360692	2863	576	448733	1205	434.84	0.739	465633	340.031	0.5106
	41-5	100	40985965	4.1	36685181	0.0887	3.65	50	79516274	3.98	68362506	0.1094	3.4	187636	2980	646	463886	1283	240.92	0.6709	259564	349.984	0.4995
	42-1	100	65864698	6.59	60413101	0.0518	6	50	104532238	5.23	94743722	0.0639	4.72	211341	4673	743	434808	1460	308.57	0.748	329119	354.542	0.5635
	42-5	100	47789585	4.78	44612833	0.0501	4.44	50	106859570	5.34	97090526	0.0609	4.83	229684	4260	706	418009	1409	323.68	0.6476	349015	353.646	0.5507
HFD	15-1	100	65057847	6.51	63859680	0.0034	6.36	50	83561030	4.18	80506432	0.005	4	190599	4822	724	1060873	1453	277.1	0.6902	293087	357.547	0.558
	15-5	100	60541143	6.05	45438144	0.2361	4.5	50	93754326	4.69	65797604	0.2651	3.28	166540	5008	744	1062789	1472	245.19	0.7416	259690	357.615	0.571
	16-1	100	89917339	8.99	88532922	0.0017	8.82	50	112068020	5.6	108855222	0.0026	5.41	165088	10320	867	1064392	1699	280.55	0.7308	286768	382.108	0.616
	16-5	100	83800547	8.38	73862249	0.1079	7.34	50	134782180	6.74	113900094	0.1181	5.67	94137	11742	1112	548351	1932	181.89	0.8685	183571	396.969	0.6335
	17-1	100	74570216	7.46	73412381	0.0015	7.31	50	93956390	4.7	91327276	0.0023	4.54	204516	5190	764	1145860	1510	308.88	0.6965	327068	363.396	0.562
	17-5	100	83356738	8.34	74972375	0.0671	7.46	50	136619120	6.83	118194292	0.0759	5.81	84771	17796	885	548351	1771	150.13	0.5482	147155	402.806	0.6327
	18-1	100	97198206	9.72	95238682	0.0061	9.49	50	133421180	6.67	128672698	0.0073	6.4	181671	6955	724	1060620	1488	270.33	0.7256	271658	381.208	0.5731
	18-5	100	94085826	9.41	75982332	0.1818	7.55	50	182270480	9.11	142539648	0.1904	7.11	122001	12656	941	548351	1805	220.25	0.8715	221438	396.02	0.6279
	19-1	100	72524738	7.25	71429121	0.0012	7.12	50	92117620	4.61	89392948	0.0018	4.45	180507	5423	673	547097	1403	253.36	0.692	263999	359.42	0.5631
	19-5	100	69567314	6.96	51229054	0.2524	5.08	50	117550316	5.88	82286738	0.271	4.1	92613	11356	942	1318547	1784	165.25	0.8555	165979	389.71	0.6177
	20-1	100	81043446	8.1	79704021	0.0022	7.94	50	94764064	4.74	91834594	0.0033	4.57	189499	5652	738	1067338	1486	281.69	0.6965	301550	355.1	0.5772
	20-5	100	91572071	9.16	71281589	0.2096	7.07	50	156714182	7.84	116548726	0.2256	5.81	131153	10092	909	936015	1744	228.81	0.8624	235478	380.004	0.6221
	21-1	100	116169944	11.62	111070332	0.0301	11.07	50	162155262	8.11	152662212	0.0346	7.6	170031	10058	955	478935	1765	300.27	0.7436	304081	387.482	0.6265
	21-5	100	72138540	7.21	59423182	0.163	5.89	50	124142654	6.21	99134474	0.1684	4.94	101953	15337	967	548351	1822	185.79	0.8359	184886	393.814	0.6529
L.casei	43-1	100	98389359	9.84	84372339	0.1171	8.4	50	164185356	8.21	139079588	0.1306	6.93	359719	3983	719	548351	1407	506.41	0.7274	548483	346.456	0.5592
	43-5	100	36362983	3.64	32803115	0.0823	3.26	50	74289500	3.71	63705046	0.1137	3.17	133691	7895	903	453755	1683	225.1	0.6507	238367	375.315	0.6114
	44-1	100	61238463	6.12	55002046	0.0738	5.47	50	112401292	5.62	98637264	0.0963	4.91	233839	5044	728	872120	1453	339.77	0.6902	361816	355.909	0.5849
	44-5	100	41946524	4.19	27586702	0.3317	2.75	50	105253514	5.26	55836346	0.452	2.78	108292	7202	846	310337	1622	175.65	0.6524	182016	370.856	0.599
	45-1	100	82024480	8.2	75257894	0.0521	7.48	50	134933122	6.75	122541130	0.0617	6.1	326357	3409	672	377251	1335	435.94	0.7094	483024	338.738	0.5323
	45-5	100	32429166	3.24	24821324	0.2225	2.47	50	78657944	3.93	54024884	0.2906	2.69	137572	3664	644	368325	1318	181.35	0.615	193583	349.53	0.5356
	46-1	100	71377767	7.14	64344657	0.0662	6.38	50	121774282	6.09	107690822	0.0856	5.36	246683	4899	711	548351	1435	354.04	0.7365	384244	347.648	0.558
	46-5	100	46991850	4.7	41868740	0.0936	4.16	50	91806166	4.59	78009974	0.122	3.88	133649	7110	815	750792	1605	214.52	0.713	223819	369.837	0.5941
	47-1	100	69562097	6.96	66080381	0.0312	6.57	50	198498692	9.92	185309988	0.0336	9.23	363581	3689	687	330808	1359	494.22	0.6996	558355	332.576	0.5359
	47-5	100	53247089	5.32	45026397	0.1387	4.48	50	110928528	5.55	90480324	0.1576	4.5	225040	3122	639	461788	1288	290.03	0.643	320516	335.353	0.5158
	48-1	100	35163132	3.52	24824899	0.2823	2.47	50	102760632	5.14	68370482	0.3044	3.4	126354	5352	815	359263	1552	196.16	0.6563	207899	359.346	0.5832
	48-5	100	54033236	5.4	51453639	0.0301	5.11	50	110393040	5.52	101817114	0.0439	5.07	252977	3170	637	525991	1284	324.83	0.6313	356248	339.209	0.5171
	49-1	100	50199632	5.02	48314754	0.0163	4.8	50	107554258	5.38	100938326	0.0201	5.02	228036	3974	703	526579	1391	317.29	0.6586	348513	342.826	0.5543
	49-5	100	62234130	6.22	53866281	0.1194	5.36	50	129928114	6.5	110002550	0.1261	5.48	204206	6374	696	835220	1464	298.96	0.6944	302566	375.569	0.5924
Model	10-1	100	71366713	7.14	67448800	0.0194	6.71	50	125261852	6.26	116620464	0.0227	5.74	232649	4167	706	422613	1409	327.99	0.4944	346606	353.408	0.5521
	10-5	100	64432368	6.44	59651935	0.0427	5.93	50	135237400	6.76	123729122	0.0499	6.16	210087	4202	657	684030	1353	284.38	0.7774	301219	351.43	0.5357
	11-1	100	80102323	8.01	72091555	0.0646	7.17	50	136362840	6.82	120824956	0.0716	5.95	305963	3660	681	549216	1354	414.43	0.4751	461756	333.632	0.5326
	11-5	100	48301360	4.83	42824236	0.0839	4.26	50	118530084	5.93	103711114	0.0917	5.16	197508	4824	736	710340	1471	290.72	0.7284	304322	366.591	0.5773
	12-1	100	83112531	8.31	74999539	0.0632	7.46	50	137359460	6.87	121871996	0.0706	6	219794	4917	747	803724	1475	324.36	0.5182	337221	360.521	0.5734
	12-5	100	69546549	6.95	61535087	0.085	6.12	50	156708294	7.84	137439444	0.0885	6.84	270394	4272	718	859928	1425	385.39	0.7141	414136	355.561	0.5611
	13-1	100	92818858	9.28	87611631	0.0192	8.71	50	159922010	8	149690422	0.0213	7.37	327510	2968	638	446527	1276	418.02	0.504	466512	331.532	0.5057
	13-5	100	74993272	7.5	69940048	0.0351	6.95	50	198277374	9.91	184650632	0.0371	9.19	298459	4650	709	838190	1428	426.27	0.7397	459262	352.413	0.5633
	14-1	100	101788341	10.18	99110537	0.012	9.88	50	124010808	6.2	118941978	0.0163	5.92	223738	7870	829	548351	1620	362.59	0.7221	380065	365.483	0.5979
	14-5	100	79154551	7.92	58632723	0.2494	5.82	50	139570090	6.98	96929668	0.2773	4.83	145544	8861	899	1221895	1698	247.17	0.8148	253798	379.322	0.603
	8-1	100	83127741	8.31	73110619	0.0868	7.27	50	134784898	6.74	115822510	0.1003	5.7	239809	4216	597	1395170	1288	309.02	0.515	314481	357.636	0.5418
	8-5	100	67144814	6.71	60796074	0.065	6.05	50	167945548	8.4	150979380	0.0685	7.52	286562	4288	654	1170146	1346	385.85	0.7145	407080	353.86	0.5499
	9-1	100	117008121	11.7	110537650	0.02	11.01	50	197055654	9.85	184162830	0.0234	9.07	399169	2920	601	566118	1238	494.52	0.5228	530145	342.504	0.5096
	9-5	100	56611501	5.66	31679986	0.422	3.15	50	127025004	6.35	67287060	0.4499	3.35	144954	7242	734	536145	1509	218.86	0.6618	225483	365.262	0.6095
MTX	22-1	100	81888495	8.19	76610392	0.0391	7.63	50	109280362	5.46	100682282	0.0506	5.01	287290	3763	613	548351	1288	370.27	0.628	388675	349.827	0.538
	22-5	100	116287725	11.63	82221700	0.2782	8.15	50	203592216	10.18	137205668	0.2975	6.84	320647	4652	728	640393	1449	464.69	0.7752	501960	351.709	0.5582
	23-1	100	92631828	9.26	86229321	0.0435	8.59	50	120228938	6.01	109630948	0.0597	5.45	272191	5006	737	1239018	1470	400.34	0.6776	425464	361.356	0.5522
	23-5	100	70580992	7.06	61467957	0.1068	6.09	50	132580300	6.63	112215986	0.1137	5.59	210406	6427	816	474199	1580	332.57	0.7866	345678	373.154	0.5902
	24-1	100	101993647	10.2	95470162	0.0381	9.51	50	125867306	6.29	116277010	0.0515	5.78	335181	5210	713	479704	1453	487.25	0.6554	512605	358.302	0.5764
	24-5	100	80273984	8.03	62072189	0.1939	6.17	50	135550784	6.78	100700984	0.2114	4.96	168657	6082	716	523010	1475	248.9	0.524	257185	369.279	0.5737
	25-1	100	98966170	9.9	91994416	0.0329	9.16	50	142046386	7.1	129006336	0.0388	6.35	303649	2967	593	548849	1231	373.95	0.4955	399801	340.209	0.5063
	25-5	100	90214947	9.02	59574013	0.3274	5.91	50	163307502	8.17	100518012	0.3578	5.01	162776	8584	912	310968	1697	276.33	0.8121	281183	379.967	0.6219
	26-1	100	75587029	7.56	70744687	0.0383	7.05	50	86604796	4.33	79038944	0.0571	3.93	283879	4325	677	1233513	1385	393.29	0.615	415259	353.895	0.5532
	26-5	100	77381292	7.74	31024680	0.5915	3.08	50	133938778	6.7	42615174	0.6676	2.12	124721	4982	677	569254	1408	175.71	0.6927	183937	354.933	0.5831
	27-1	100	77146838	7.71	70795586	0.0572	7.05	50	102299730	5.11	91098258	0.0817	4.53	215783	6683	761	548950	1532	330.74	0.6448	339106	368.778	0.6013
	27-5	100	89009477	8.9	80258339	0.0805	7.96	50	152501550	7.63	133076524	0.0888	6.63	376817	3615	712	448123	1392	524.69	0.7554	575314	348.734	0.5353
	28-1	100	71477206	7.15	65943771	0.0518	6.57	50	81572416	4.08	73359986	0.0738	3.65	251595	3666	664	339050	1338	336.66	0.6189	360881	346.287	0.5343
	28-5	100	89501107	8.95	82231180	0.0665	8.16	50	171209322	8.56	153472556	0.0694	7.65	321743	3400	630	796009	1291	415.48	0.7577	456081	338.685	0.5273
ZQFTN	29-1	100	100168685	10.02	96217043	0.0124	9.58	50	118803156	5.94	113021318	0.02	5.62	382708	2801	602	506798	1234	472.47	0.6269	515093	341.206	0.5027
	29-5	100	66693950	6.67	61976988	0.0516	6.15	50	134698946	6.73	122117152	0.0552	6.09	303584	3562	656	1176339	1329	403.5	0.7472	434477	349.507	0.5299
	30-1	100	87333715	8.73	80753994	0.0495	8.04	50	105073136	5.25	94730810	0.0705	4.71	304383	4588	695	587133	1411	429.5	0.6242	457698	351.887	0.561
	30-5	100	69578618	6.96	60997853	0.103	6.04	50	124139600	6.21	104245042	0.1162	5.19	237637	6236	771	1086153	1527	363.04	0.742	386199	363.314	0.5927
	31-1	100	77642903	7.76	69997113	0.0651	6.95	50	128425686	6.42	39184378	0.8448	1.96	262437	3820	650	811370	1337	351	0.6864	376542	347.548	0.5378
	31-5	100	77129731	7.71	69660698	0.0721	6.89	50	145663434	7.28	128797956	0.0723	6.42	274924	5257	744	771059	1487	408.91	0.7565	436818	358.727	0.5729
	32-1	100	83121304	8.31	71145573	0.1134	7.07	50	137940260	6.9	116684630	0.1285	5.81	264413	5719	766	586583	1515	400.63	0.7424	424806	359.078	0.5776
	32-5	100	70483723	7.05	66408179	0.0266	6.6	50	148270840	7.41	137526302	0.032	6.85	341259	2709	640	443757	1262	430.72	0.6557	483062	331.512	0.501
	33-1	100	76879983	7.69	71450948	0.0356	7.1	50	110646114	5.53	102231044	0.0435	5.09	251260	5539	807	647875	1545	388.32	0.7212	415520	355.507	0.5891
	33-5	100	58915074	5.89	56583678	0.0091	5.63	50	110029080	5.5	103783012	0.013	5.16	299999	2645	594	1176222	1214	364.31	0.6318	386285	349.173	0.4978
	34-1	100	78949480	7.89	72286588	0.0523	7.19	50	115387406	5.77	104477802	0.0618	5.2	262290	5497	724	803724	1468	385.23	0.7168	405514	357.948	0.5774
	34-5	100	60134907	6.01	53855475	0.0753	5.35	50	114776048	5.74	100390160	0.0858	5	241791	3281	626	533063	1286	311.15	0.6514	330107	350.136	0.5215
	35-1	100	68044316	6.8	61889123	0.0571	6.15	50	113497280	5.67	101972226	0.073	5.08	189144	7462	750	496162	1527	288.84	0.7759	299158	373.973	0.5962
	35-5	100	76000766	7.6	66992786	0.0911	6.67	50	153537198	7.68	132449954	0.0989	6.6	250495	6539	735	542138	1500	375.87	0.6931	391098	370.877	0.5935
Summary	Average	100	7.3828e+07	7.38245	6.50956e+07	0.0975531	6.47184	50	1.28794e+08	6.44	1.0904e+08	0.119928	5.41765	234005	5339.72	721.612	664828	1439.91	329.043	0.676389	350535	357.084	0.560058
	Sum	-	7235146185	723.48	6379365690	-	634.24	-	12621796886	631.12	10685881630	-	530.93	22932515	523293	70718	65153188	141111	32246.3	-	34352422	34994.3	-
