# Supplementary material for: A gene catalogue of the Sprague-Dawley rat gut metagenome
Source: Gigascience. 2018 May 11;7(5):giy055. doi: 10.1093/gigascience/giy055 (PMC5967468; doi:10.1093/gigascience/giy055)
Supplement: Supplemental material [file giy055_supp.zip › sTable3.Reads of SE100 for Alignment.xlsx]

## Sheet: Sheet1
Supplemetary Table 3 Production of Single-end reads at Day 7, Day 14 and Day 21.
Group	Samples ID	Data production (Single end)
		Read length (bp)	# of reads	Raw Base Count (Gb)	# of high quality reads	Rat (%)	High Qulity Base Count (Gb)
Con	1-2	100	98469635	9.85	90649869	0.0438	9.02
Con	1-3	100	72173517	7.22	70041632	0.0055	6.97
Con	1-4	100	68551931	6.86	66032318	0.0222	6.56
Con	2-2	100	87036862	8.7	82627278	0.013	8.22
Con	2-3	100	75071236	7.51	73085795	0.0019	7.27
Con	2-4	100	117272402	11.73	114726759	0.0099	11.42
Con	3-2	100	73921764	7.39	64914885	0.087	6.46
Con	3-3	100	60954063	6.1	59405148	0.0017	5.92
Con	3-4	100	110709404	11.07	103776771	0.0502	10.32
Con	4-2	100	66443431	6.64	61986981	0.0308	6.17
Con	4-3	100	94277067	9.43	89359733	0.0292	8.89
Con	4-4	100	73932276	7.39	72462169	0.006	7.21
Con	5-2	100	92006992	9.2	87713656	0.0101	8.73
Con	5-3	100	85910206	8.59	83365611	0.0047	8.29
Con	5-4	100	101854058	10.19	56920748	0.4342	5.66
Con	6-2	100	68250350	6.83	65272774	0.0054	6.49
Con	6-3	100	90621568	9.06	88092841	0.0035	8.76
Con	6-4	100	77823518	7.78	74002221	0.0348	7.35
Con	7-2	100	86147822	8.61	81514334	0.016	8.11
Con	7-3	100	75658710	7.57	72450490	0.0166	7.2
Con	7-4	100	91057845	9.11	88659000	0.0049	8.81
GJK	36-2	100	91458625	9.15	87680477	0.0241	8.73
GJK	36-3	100	121634831	12.16	108507167	0.0439	10.81
GJK	36-4	100	57980092	5.8	53036310	0.0513	5.27
GJK	37-2	100	105529393	10.55	98747992	0.0473	9.83
GJK	37-3	100	73394362	7.34	58997550	0.1356	5.87
GJK	37-4	100	69994193	7	63862678	0.0522	6.34
GJK	38-2	100	79968194	8	77710174	0.0095	7.73
GJK	38-3	100	93814189	9.38	86038693	0.015	8.56
GJK	38-4	100	66741585	6.67	63898091	0.0068	6.35
GJK	39-2	100	85310131	8.53	80168067	0.0424	7.97
GJK	39-3	100	86894348	8.69	79524063	0.0171	7.91
GJK	39-4	100	53099800	5.31	49672291	0.0408	4.94
GJK	40-2	100	78365718	7.84	70625381	0.0808	7.02
GJK	40-3	100	90573316	9.06	83573711	0.0674	8.31
GJK	40-4	100	46442089	4.64	45063241	0.0041	4.48
GJK	41-2	100	72646232	7.26	70952375	0.0085	7.06
GJK	41-3	100	75799128	7.58	73762678	0.017	7.34
GJK	41-4	100	45331687	4.53	42107011	0.0479	4.18
GJK	42-2	100	28112182	2.81	14200833	0.4882	1.41
GJK	42-3	100	119370520	11.94	117670315	0.0042	11.7
GJK	42-4	100	42960974	4.3	41501728	0.0108	4.13
HFD	15-2	100	52387657	5.24	51107089	0.0041	5.08
HFD	15-3	100	90010596	9	80822571	0.081	8.03
HFD	15-4	100	85485951	8.55	76170045	0.0902	7.56
HFD	16-2	100	47573717	4.76	43535029	0.0672	4.33
HFD	16-3	100	99467876	9.95	89857497	0.0706	8.94
HFD	16-4	100	103350774	10.34	99769849	0.0168	9.92
HFD	17-2	100	91725674	9.17	67906419	0.2412	6.76
HFD	17-3	100	82683262	8.27	80105106	0.0019	7.97
HFD	17-4	100	86805095	8.68	83410681	0.0199	8.29
HFD	18-2	100	87540510	8.75	85286347	0.0014	8.49
HFD	18-3	100	71721916	7.17	68870949	0.0098	6.85
HFD	18-4	100	75016009	7.5	65619163	0.1096	6.52
HFD	19-2	100	85034203	8.5	80777950	0.0253	8.04
HFD	19-3	100	72450289	7.25	67775116	0.0379	6.75
HFD	19-4	100	97204898	9.72	94024142	0.0142	9.35
HFD	20-2	100	59905976	5.99	56905507	0.026	5.66
HFD	20-3	100	92127513	9.21	84468663	0.0567	8.4
HFD	20-4	100	75449798	7.54	54001487	0.2711	5.37
HFD	21-2	100	108319657	10.83	102533243	0.0296	10.2
HFD	21-3	100	77335644	7.73	73656572	0.0192	7.32
HFD	21-4	100	90677740	9.07	84413453	0.0518	8.39
Lcasei	43-2	100	93209677	9.32	91012737	0.0109	9.05
Lcasei	43-3	100	65422720	6.54	61576751	0.0489	6.12
Lcasei	43-4	100	54134541	5.41	52438372	0.0094	5.22
Lcasei	44-2	100	77084655	7.71	75265583	0.0124	7.49
Lcasei	44-3	100	95192669	9.52	86683137	0.0817	8.63
Lcasei	44-4	100	40705513	4.07	38225519	0.0395	3.8
Lcasei	45-2	100	72868012	7.29	71371987	0.0068	7.1
Lcasei	45-3	100	71273254	7.13	67178999	0.0493	6.69
Lcasei	45-4	100	52033624	5.2	49705997	0.0203	4.94
Lcasei	46-2	100	65170869	6.52	60495465	0.0571	6.02
Lcasei	46-3	100	64086667	6.41	61774362	0.0258	6.14
Lcasei	46-4	100	49552696	4.96	46287047	0.041	4.6
Lcasei	47-2	100	79910553	7.99	77976779	0.011	7.76
Lcasei	47-3	100	75493068	7.55	72133993	0.0303	7.16
Lcasei	47-4	100	55929365	5.59	53147290	0.0236	5.28
Lcasei	48-2	100	92970067	9.3	88404963	0.0362	8.79
Lcasei	48-3	100	71425151	7.14	67829245	0.0365	6.74
Lcasei	48-4	100	59061404	5.91	56586619	0.0177	5.62
Lcasei	49-2	100	91485555	9.15	86295996	0.0333	8.58
Lcasei	49-3	100	84985950	8.5	56027027	0.3328	5.57
Lcasei	49-4	100	48041169	4.8	45894322	0.022	4.57
Model	10-2	100	51167771	5.12	48740631	0.0254	4.84
Model	10-3	100	75452920	7.55	73223415	0.0086	7.28
Model	10-4	100	57421243	5.74	55002901	0.0224	5.47
Model	11-2	100	39300039	3.93	34619294	0.0979	3.44
Model	11-3	100	67884878	6.79	64926547	0.0218	6.45
Model	11-4	100	107249136	10.72	80226844	0.2388	7.98
Model	12-2	100	37533959	3.75	36538765	0.0078	3.63
Model	12-3	100	78504626	7.85	75779876	0.0141	7.54
Model	12-4	100	80305390	8.03	74041897	0.0603	7.36
Model	13-2	100	45433133	4.54	43705653	0.0175	4.35
Model	13-3	100	85282727	8.53	81404120	0.0249	8.1
Model	13-4	100	94208047	9.42	85449497	0.0744	8.5
Model	14-2	100	59664377	5.97	58284846	0.0042	5.8
Model	14-3	100	89044336	8.9	86706948	0.0052	8.63
Model	14-4	100	85501747	8.55	71718442	0.1436	7.13
Model	8-2	100	81776252	8.18	77746419	0.0102	7.73
Model	8-3	100	80903377	8.09	78220775	0.0117	7.78
Model	8-4	100	87781717	8.78	83932351	0.0242	8.35
Model	9-2	100	54507186	5.45	49397180	0.0734	4.91
Model	9-3	100	75647400	7.56	73086378	0.0116	7.27
Model	9-4	100	106394800	10.64	93570865	0.1034	9.3
MTX	22-2	100	68248358	6.82	36476759	0.452	3.63
MTX	22-3	100	86854464	8.69	82553313	0.0195	8.2
MTX	22-4	100	93652901	9.37	88982464	0.0289	8.83
MTX	23-2	100	79236819	7.92	73974855	0.0423	7.36
MTX	23-3	100	90965782	9.1	87574864	0.0053	8.69
MTX	23-4	100	91002208	9.1	82016453	0.0823	8.14
MTX	24-2	100	92490133	9.25	87742181	0.0263	8.72
MTX	24-3	100	83968660	8.4	77284797	0.0433	7.68
MTX	24-4	100	67040927	6.7	63285817	0.0367	6.28
MTX	25-2	100	65974553	6.6	56867916	0.0707	5.66
MTX	25-3	100	79803998	7.98	74664418	0.0279	7.43
MTX	25-4	100	92896028	9.29	89213121	0.0243	8.87
MTX	26-2	100	79781158	7.98	66150817	0.1048	6.58
MTX	26-3	100	95870813	9.59	90696947	0.0182	9.01
MTX	26-4	100	54393762	5.44	51644951	0.0326	5.13
MTX	27-2	100	101149552	10.11	88727134	0.0548	8.83
MTX	27-3	100	63909514	6.39	60734486	0.0135	6.03
MTX	27-4	100	91707611	9.17	89707114	0.0062	8.92
MTX	28-2	100	89008732	8.9	77439883	0.0637	7.7
MTX	28-3	100	68903263	6.89	65172866	0.0187	6.48
MTX	28-4	100	99398757	9.94	95296954	0.0255	9.47
ZQFTN	29-2	100	69612539	6.96	62526349	0.0317	6.22
ZQFTN	29-3	100	96991720	9.7	89301497	0.0455	8.88
ZQFTN	29-4	100	92502852	9.25	90470097	0.005	8.99
ZQFTN	30-2	100	86939048	8.69	79923239	0.0102	7.96
ZQFTN	30-3	100	84311529	8.43	30211611	0.628	3
ZQFTN	30-4	100	96030671	9.6	45280782	0.52	4.49
ZQFTN	31-2	100	71335691	7.13	64486243	0.0256	6.42
ZQFTN	31-3	100	82529563	8.25	75245001	0.0522	7.47
ZQFTN	31-4	100	85588699	8.56	81523278	0.0104	8.1
ZQFTN	32-2	100	85531405	8.55	71045806	0.1045	7.06
ZQFTN	32-3	100	101502927	10.15	91005841	0.0394	9.06
ZQFTN	32-4	100	66649771	6.66	58858285	0.0823	5.85
ZQFTN	33-2	100	85103214	8.51	80043055	0.042	7.96
ZQFTN	33-3	100	97682238	9.77	87254304	0.0422	8.69
ZQFTN	33-4	100	61162124	6.12	56152786	0.0462	5.58
ZQFTN	34-2	100	93867008	9.39	91585236	0.0063	9.11
ZQFTN	34-3	100	86193862	8.62	79477221	0.0099	7.91
ZQFTN	34-4	100	73798656	7.38	70405380	0.0109	7
ZQFTN	35-2	100	68757304	6.88	66011274	0.0212	6.56
ZQFTN	35-3	100	92111818	9.21	82804585	0.0345	8.25
ZQFTN	35-4	100	79116544	7.91	75822924	0.0047	7.54
Summary		Average	7.87784e+07	7.87782	7.22018e+07	0.0558497	7.17986
		Sum	11580420417	1158.04	10613657455		1055.44
