# Supplementary material for: A gene catalogue of the Sprague-Dawley rat gut metagenome
Source: Gigascience. 2018 May 11;7(5):giy055. doi: 10.1093/gigascience/giy055 (PMC5967468; doi:10.1093/gigascience/giy055)
Supplement: Supplemental material [file giy055_supp.zip › sTable6.Mapping to Catalogues.xlsx]

## Sheet: sTab4
Supplemetary Table 4 Reads mapped to human, mouse or SD rat gut micirobiome gene catalogue are shown
Group	Samples ID	# of reads	Reads Aligned Human Gene catalogue		Reads Aligned Mouse Gene catalogue		Reads Aligned SD Rat Gene catalogue
			# of Aligned Reads	Aligned ratio (% )	# of Aligned Reads	Aligned ratio (% )	# of Aligned Reads	Aligned ratio (% )
Normal	1-1	73993689	8510889	0.115	20816106	0.2813	52199967	0.7055
	1-2	90649869	13923588	0.1536	23146093	0.2553	65068431	0.7178
	1-3	70041632	3162268	0.0451	11714648	0.1673	45743844	0.6531
	1-4	66032318	8849417	0.134	14721926	0.223	47179084	0.7145
	1-5	51172217	10489136	0.205	10630903	0.2077	32174047	0.6287
	2-1	66901266	10572816	0.158	19454107	0.2908	48565269	0.7259
	2-2	82627278	7729713	0.0935	17960056	0.2174	57761520	0.6991
	2-3	73085795	7947213	0.1087	16489897	0.2256	50072516	0.6851
	2-4	114726759	12773978	0.1113	28293537	0.2466	81192305	0.7077
	2-5	60293969	9331211	0.1548	12110440	0.2009	36372468	0.6033
	3-1	35014299	6864598	0.1961	10002716	0.2857	22675573	0.6476
	3-2	64914885	10609487	0.1634	15033801	0.2316	45535580	0.7015
	3-3	59405148	6924491	0.1166	13018216	0.2191	40736363	0.6857
	3-4	103776771	26572561	0.2561	27967581	0.2695	77092869	0.7429
	3-5	49373568	10970813	0.2222	11557607	0.2341	30751968	0.6228
	4-1	71115764	9778363	0.1375	19221993	0.2703	50108107	0.7046
	4-2	61986981	10242937	0.1652	16222648	0.2617	44572459	0.7191
	4-3	89359733	9183557	0.1028	21211293	0.2374	61668313	0.6901
	4-4	72462169	10201001	0.1408	16384589	0.2261	53381312	0.7367
	4-5	51002278	10927621	0.2143	11370758	0.2229	30547017	0.5989
	5-1	88463808	7434922	0.084	32790083	0.3707	61184207	0.6916
	5-2	87713656	13799984	0.1573	20892090	0.2382	64120426	0.731
	5-3	83365611	11695413	0.1403	21350910	0.2561	55957554	0.6712
	5-4	56920748	11407491	0.2004	14982865	0.2632	41083095	0.7218
	5-5	48586352	9643904	0.1985	9843117	0.2026	29134318	0.5996
	6-1	74784086	8146471	0.1089	18256375	0.2441	52444697	0.7013
	6-2	65272774	12511924	0.1917	14108624	0.2161	47857267	0.7332
	6-3	88092841	14314235	0.1625	22286271	0.253	60637840	0.6883
	6-4	74002221	9543131	0.129	16072157	0.2172	53751128	0.7263
	6-5	71140082	11330442	0.1593	12072607	0.1697	46040783	0.6472
	7-1	77384138	10025050	0.1295	17051512	0.2203	54649567	0.7062
	7-2	81514334	11664225	0.1431	16084836	0.1973	59467154	0.7295
	7-3	72450490	4091510	0.0565	11303865	0.156	45639545	0.6299
	7-4	88659000	8658099	0.0977	17622029	0.1988	62225665	0.7019
	7-5	47138059	7269532	0.1542	9323970	0.1978	29154454	0.6185
GJK	36-1	57723555	10863794	0.1882	13831200	0.2396	40551076	0.7025
	36-2	87680477	15472000	0.1765	24095761	0.2748	62910154	0.7175
	36-3	108507167	26396585	0.2433	24482571	0.2256	82032703	0.756
	36-4	53036310	16365708	0.3086	14548040	0.2743	36277614	0.684
	36-5	49271092	15853262	0.3218	12724249	0.2582	33964003	0.6893
	37-1	67067874	6536238	0.0975	12366672	0.1844	45166528	0.6734
	37-2	98747992	20252722	0.2051	25837089	0.2616	71199668	0.721
	37-3	58997550	6310761	0.107	11187048	0.1896	42003681	0.712
	37-4	63862678	10113696	0.1584	12524480	0.1961	41726606	0.6534
	37-5	52318403	17829585	0.3408	13923677	0.2661	34181144	0.6533
	38-1	78384023	5964394	0.0761	19919173	0.2541	53315766	0.6802
	38-2	77710174	13256314	0.1706	21991325	0.283	55412692	0.7131
	38-3	86038693	17091418	0.1986	21053656	0.2447	62696817	0.7287
	38-4	63898091	13466458	0.2107	14599638	0.2285	41639734	0.6517
	38-5	69551364	6674900	0.096	12005703	0.1726	40928169	0.5885
	39-1	82131202	11635708	0.1417	19938316	0.2428	58807847	0.716
	39-2	80168067	15481698	0.1931	22927123	0.286	57466703	0.7168
	39-3	79524063	22183052	0.2789	21159054	0.2661	58664577	0.7377
	39-4	49672291	9249957	0.1862	10027962	0.2019	32332211	0.6509
	39-5	42390403	6255159	0.1476	7519523	0.1774	26315154	0.6208
	40-1	63406522	4488959	0.0708	16592420	0.2617	44349047	0.6994
	40-2	70625381	12546795	0.1777	14353325	0.2032	48869906	0.692
	40-3	83573711	16149883	0.1932	18502544	0.2214	61282607	0.7333
	40-4	45063241	7388505	0.164	9956651	0.2209	30497551	0.6768
	40-5	48244640	5679858	0.1177	7858473	0.1629	31162242	0.6459
	41-1	82917838	9871548	0.1191	23565998	0.2842	59103735	0.7128
	41-2	70952375	15037682	0.2119	17297982	0.2438	46481704	0.6551
	41-3	73762678	29145118	0.3951	24698176	0.3348	57248688	0.7761
	41-4	42107011	9440290	0.2242	11529968	0.2738	28606581	0.6794
	41-5	36685181	8781399	0.2394	7394682	0.2016	24390597	0.6649
	42-1	60413101	9638528	0.1595	17012200	0.2816	43833306	0.7256
	42-2	14200833	1720049	0.1211	2363819	0.1665	7896783	0.5561
	42-3	117670315	10617010	0.0902	26500284	0.2252	82072049	0.6975
	42-4	41501728	5987391	0.1443	8346691	0.2011	27855877	0.6712
	42-5	44612833	6820944	0.1529	8301451	0.1861	29299456	0.6567
HFD	15-1	63859680	24823413	0.3887	19906135	0.3117	48041212	0.7523
	15-2	51107089	25360153	0.4962	18696787	0.3658	32675950	0.6394
	15-3	80822571	31585949	0.3908	27625547	0.3418	56662895	0.7011
	15-4	76170045	20026726	0.2629	20480201	0.2689	54939865	0.7213
	15-5	45438144	18254667	0.4017	13641345	0.3002	30780959	0.6774
	16-1	88532922	49490401	0.559	32405981	0.366	69321696	0.783
	16-2	43535029	24231255	0.5566	14519930	0.3335	27450910	0.6305
	16-3	89857497	46404822	0.5164	31820554	0.3541	64624512	0.7192
	16-4	99769849	44165378	0.4427	41215622	0.4131	75602080	0.7578
	16-5	73862249	44260339	0.5992	31233714	0.4229	55010822	0.7448
	17-1	73412381	31766776	0.4327	26275172	0.3579	56305175	0.767
	17-2	67906419	27941873	0.4115	24707981	0.3639	47260253	0.696
	17-3	80105106	50633492	0.6321	36109193	0.4508	59266369	0.7399
	17-4	83410681	43088376	0.5166	33284990	0.399	62605212	0.7506
	17-5	74972375	47966356	0.6398	34176472	0.4559	57615522	0.7685
	18-1	95238682	50426783	0.5295	34723573	0.3646	75388475	0.7916
	18-2	85286347	45848330	0.5376	36745077	0.4308	63876519	0.749
	18-3	68870949	45709719	0.6637	31052405	0.4509	50116341	0.7277
	18-4	65619163	32748086	0.4991	23563905	0.3591	50128101	0.7639
	18-5	75982332	38538368	0.5072	31956009	0.4206	54004251	0.7107
	19-1	71429121	35165471	0.4923	29594921	0.4143	54807304	0.7673
	19-2	80777950	38769319	0.4799	35884786	0.4442	58600753	0.7255
	19-3	67775116	46409777	0.6848	31501746	0.4648	49956286	0.7371
	19-4	94024142	45221477	0.481	38561987	0.4101	72355399	0.7695
	19-5	51229054	28617740	0.5586	20096659	0.3923	36676355	0.7159
	20-1	79704021	35251829	0.4423	29150649	0.3657	60650881	0.761
	20-2	56905507	18232090	0.3204	18407825	0.3235	40402411	0.71
	20-3	84468663	52573422	0.6224	40962091	0.4849	63007963	0.7459
	20-4	54001487	36104253	0.6686	24465535	0.4531	41518890	0.7688
	20-5	71281589	34174791	0.4794	18619446	0.2612	49732015	0.6977
	21-1	111070332	62464406	0.5624	41129294	0.3703	86661353	0.7802
	21-2	102533243	33197210	0.3238	31542310	0.3076	71460796	0.697
	21-3	73656572	52588884	0.714	36719652	0.4985	53476452	0.726
	21-4	84413453	59748913	0.7078	42213779	0.5001	66062517	0.7826
	21-5	59423182	33684909	0.5669	21691317	0.365	42263838	0.7112
Lcasei	43-1	84372339	6605067	0.0783	26301700	0.3117	56989526	0.6755
	43-2	91012737	10515094	0.1155	19597956	0.2153	59990308	0.6591
	43-3	61576751	5486734	0.0891	12696208	0.2062	43732690	0.7102
	43-4	52438372	3529912	0.0673	8588536	0.1638	34396664	0.6559
	43-5	32803115	4068324	0.124	6174333	0.1882	21362247	0.6512
	44-1	55002046	6672133	0.1213	15004333	0.2728	37985549	0.6906
	44-2	75265583	6028122	0.0801	18314633	0.2433	50347717	0.6689
	44-3	86683137	12107804	0.1397	16183704	0.1867	63131870	0.7283
	44-4	38225519	4423100	0.1157	6034632	0.1579	24912840	0.6517
	44-5	27586702	5209941	0.1889	5754430	0.2086	17438800	0.6321
	45-1	75257894	5025552	0.0668	14943829	0.1986	52768497	0.7012
	45-2	71371987	11334209	0.1588	15183424	0.2127	48644462	0.6816
	45-3	67178999	9849953	0.1466	14979945	0.223	49846372	0.742
	45-4	49705997	5109798	0.1028	8543428	0.1719	32885871	0.6616
	45-5	24821324	3312746	0.1335	4486859	0.1808	15770190	0.6353
	46-1	64344657	8530739	0.1326	16648064	0.2587	45364963	0.705
	46-2	60495465	7791873	0.1288	12624706	0.2087	38205084	0.6315
	46-3	61774362	5566538	0.0901	13102381	0.2121	43959110	0.7116
	46-4	46287047	6215540	0.1343	10147713	0.2192	30569649	0.6604
	46-5	41868740	6751259	0.1612	9252527	0.221	27975809	0.6682
	47-1	66080381	3531104	0.0534	13356285	0.2021	38901717	0.5887
	47-2	77976779	5068750	0.065	16485869	0.2114	49362998	0.633
	47-3	72133993	7329626	0.1016	14667514	0.2033	51720761	0.717
	47-4	53147290	3714270	0.0699	9375589	0.1764	32984487	0.6206
	47-5	45026397	6767247	0.1503	9091039	0.2019	27753850	0.6164
	48-1	24824899	2913780	0.1174	5678603	0.2287	15190583	0.6119
	48-2	88404963	6986219	0.079	14989668	0.1696	56639087	0.6407
	48-3	67829245	12079474	0.1781	14982648	0.2209	49925295	0.736
	48-4	56586619	8712966	0.154	10725734	0.1895	36832339	0.6509
	48-5	51453639	4757476	0.0925	8440883	0.164	32078423	0.6234
	49-1	48314754	4071550	0.0843	15043485	0.3114	28138570	0.5824
	49-2	86295996	11099340	0.1286	15971540	0.1851	58911397	0.6827
	49-3	56027027	7394887	0.132	13938018	0.2488	40441682	0.7218
	49-4	45894322	5461658	0.119	6363451	0.1387	30420819	0.6628
	49-5	53866281	10515989	0.1952	10061085	0.1868	35136789	0.6523
Model	10-1	67448800	10580960	0.1569	18479336	0.274	49007176	0.7266
	10-2	48740631	4390294	0.0901	10428142	0.214	28042255	0.5753
	10-3	73223415	14472006	0.1976	19948467	0.2724	51773969	0.7071
	10-4	55002901	9753437	0.1773	14560422	0.2647	38772344	0.7049
	10-5	59651935	11718861	0.1965	13287004	0.2227	38180540	0.6401
	11-1	72091555	6394686	0.0887	17013578	0.236	50118993	0.6952
	11-2	34619294	4121455	0.1191	6886761	0.1989	19990358	0.5774
	11-3	64926547	6997954	0.1078	14240366	0.2193	40991796	0.6314
	11-4	80226844	11126656	0.1387	18305775	0.2282	55651440	0.6937
	11-5	42824236	5603574	0.1309	7495914	0.175	27280697	0.637
	12-1	74999539	14136776	0.1885	22869248	0.3049	54818290	0.7309
	12-2	36538765	2557977	0.07	7086317	0.1939	22411190	0.6134
	12-3	75779876	6611321	0.0872	11781954	0.1555	49799658	0.6572
	12-4	74041897	12514267	0.169	16878513	0.228	54705621	0.7388
	12-5	61535087	7509063	0.122	12254879	0.1992	37803257	0.6143
	13-1	87611631	8209569	0.0937	35987481	0.4108	61415032	0.701
	13-2	43705653	5937473	0.1359	10435160	0.2388	26064592	0.5964
	13-3	81404120	8571270	0.1053	15061083	0.185	55346731	0.6799
	13-4	85449497	11344379	0.1328	14993191	0.1755	59447252	0.6957
	13-5	69940048	8560478	0.1224	14109053	0.2017	43290721	0.619
	14-1	99110537	22923788	0.2313	48318207	0.4875	74973325	0.7565
	14-2	58284846	14480085	0.2484	16964985	0.2911	35527325	0.6095
	14-3	86706948	35286932	0.407	31572360	0.3641	63692926	0.7346
	14-4	71718442	30167403	0.4206	26156949	0.3647	53653205	0.7481
	14-5	58632723	21023758	0.3586	18050393	0.3079	39672465	0.6766
	8-1	73110619	13376924	0.183	21739236	0.2973	53375796	0.7301
	8-2	77746419	11972067	0.154	20164354	0.2594	54492705	0.7009
	8-3	78220775	8122009	0.1038	16936255	0.2165	52411160	0.67
	8-4	83932351	9291283	0.1107	18520330	0.2207	59074670	0.7038
	8-5	60796074	9564445	0.1573	12078298	0.1987	38643123	0.6356
	9-1	110537650	12684149	0.1147	27014682	0.2444	80119356	0.7248
	9-2	49397180	4971077	0.1006	9403839	0.1904	28217624	0.5712
	9-3	73086378	10046287	0.1375	17117622	0.2342	49122583	0.6721
	9-4	93570865	15600015	0.1667	27517251	0.2941	66961203	0.7156
	9-5	31679986	3967950	0.1253	5278500	0.1666	18993729	0.5995
MTX	22-1	76610392	13535887	0.1767	27497570	0.3589	55793854	0.7283
	22-2	36476759	12126902	0.3325	9679032	0.2653	23649470	0.6483
	22-3	82553313	13771108	0.1668	15790900	0.1913	55546981	0.6729
	22-4	88982464	11590615	0.1303	21644613	0.2432	64509209	0.725
	22-5	82221700	11051036	0.1344	14227597	0.173	50294838	0.6117
	23-1	86229321	19199339	0.2227	27230324	0.3158	65320776	0.7575
	23-2	73974855	14489166	0.1959	19448905	0.2629	50937695	0.6886
	23-3	87574864	7318028	0.0836	13340617	0.1523	53422094	0.61
	23-4	82016453	12897614	0.1573	16214579	0.1977	59610750	0.7268
	23-5	61467957	12268674	0.1996	15934948	0.2592	40861707	0.6648
	24-1	95470162	10993926	0.1152	19218506	0.2013	70054819	0.7338
	24-2	87742181	12633760	0.144	15233522	0.1736	59329152	0.6762
	24-3	77284797	6854769	0.0887	15513056	0.2007	52578381	0.6803
	24-4	63285817	7047052	0.1114	14873241	0.235	45450524	0.7182
	24-5	62072189	12800408	0.2062	18342148	0.2955	44982734	0.7247
	25-1	91994416	19795609	0.2152	27738787	0.3015	62102399	0.6751
	25-2	56867916	21177617	0.3724	17175784	0.302	40374965	0.71
	25-3	74664418	27430774	0.3674	29975557	0.4015	52760052	0.7066
	25-4	89213121	30006165	0.3363	36276850	0.4066	68215148	0.7646
	25-5	59574013	17990729	0.302	18302652	0.3072	39104660	0.6564
	26-1	70744687	9364656	0.1324	20995684	0.2968	53285960	0.7532
	26-2	66150817	9997525	0.1511	14422418	0.218	47131655	0.7125
	26-3	90696947	10983588	0.1211	19373298	0.2136	63061431	0.6953
	26-4	51644951	8675878	0.168	17164585	0.3324	39102930	0.7571
	26-5	31024680	3821549	0.1232	5035890	0.1623	17062861	0.55
	27-1	70795586	13047528	0.1843	19042646	0.269	52823769	0.7461
	27-2	88727134	5347176	0.0603	16511247	0.1861	60052900	0.6768
	27-3	60734486	6930604	0.1141	11425836	0.1881	41873328	0.6894
	27-4	89707114	7355374	0.082	17532747	0.1954	64855081	0.723
	27-5	80258339	11827298	0.1474	17786702	0.2216	52968086	0.66
	28-1	65943771	9764873	0.1481	16731547	0.2537	48332065	0.7329
	28-2	77439883	25355764	0.3274	23050402	0.2977	55053622	0.7109
	28-3	65172866	9491574	0.1456	11792366	0.1809	46112961	0.7075
	28-4	95296954	8107981	0.0851	18847644	0.1978	67938535	0.7129
	28-5	82231180	12728043	0.1548	17124337	0.2082	54596207	0.6639
ZQFTN	29-1	96217043	8326689	0.0865	23463580	0.2439	70943554	0.7373
	29-2	62526349	8958474	0.1433	15383182	0.246	44417033	0.7104
	29-3	89301497	9169419	0.1027	15749307	0.1764	61352467	0.687
	29-4	90470097	8843632	0.0978	17712415	0.1958	64072871	0.7082
	29-5	61976988	8529820	0.1376	10520902	0.1698	39743022	0.6413
	30-1	80753994	10669329	0.1321	26642070	0.3299	58860734	0.7289
	30-2	79923239	9958923	0.1246	20227487	0.2531	55982463	0.7005
	30-3	30211611	2321657	0.0768	5064918	0.1676	16843509	0.5575
	30-4	45280782	5129157	0.1133	8049543	0.1778	30225178	0.6675
	30-5	60997853	10876877	0.1783	12547163	0.2057	41557672	0.6813
	31-1	69997113	10174771	0.1454	20461166	0.2923	50049328	0.715
	31-2	64486243	12466031	0.1933	16481774	0.2556	46864963	0.7267
	31-3	75245001	11052479	0.1469	15294400	0.2033	50488204	0.671
	31-4	81523278	5025636	0.0616	12738052	0.1563	51377965	0.6302
	31-5	69660698	10520749	0.151	13482440	0.1935	46323981	0.665
	32-1	71145573	9388651	0.132	21975336	0.3089	51077461	0.7179
	32-2	71045806	10467715	0.1473	15748527	0.2217	48367556	0.6808
	32-3	91005841	12363355	0.1359	18364887	0.2018	64933589	0.7135
	32-4	58858285	4165252	0.0708	11396072	0.1936	37468361	0.6366
	32-5	66408179	5000645	0.0753	10797776	0.1626	41601942	0.6265
	33-1	71450948	9261744	0.1296	17895476	0.2505	50563627	0.7077
	33-2	80043055	12919477	0.1614	17800394	0.2224	55673221	0.6955
	33-3	87254304	12677771	0.1453	16397689	0.1879	60937523	0.6984
	33-4	56152786	6593619	0.1174	10363595	0.1846	36307295	0.6466
	33-5	56583678	8967354	0.1585	10403598	0.1839	36088488	0.6378
	34-1	72286588	8835008	0.1222	20048657	0.2773	51473751	0.7121
	34-2	91585236	5383803	0.0588	18054385	0.1971	60544700	0.6611
	34-3	79477221	9709028	0.1222	19584735	0.2464	57570418	0.7244
	34-4	70405380	11716755	0.1664	16874586	0.2397	46722509	0.6636
	34-5	53855475	9834697	0.1826	11249520	0.2089	34274224	0.6364
	35-1	61889123	11239354	0.1816	17769351	0.2871	44373785	0.717
	35-2	66011274	10639681	0.1612	12626972	0.1913	44632755	0.6761
	35-3	82804585	16433803	0.1985	20233246	0.2443	61704170	0.7452
	35-4	75822924	5628328	0.0742	12754902	0.1682	48657191	0.6417
	35-5	66992786	6624943	0.0989	9274529	0.1384	42814045	0.6391
Summary	Average	6.93593e+07	1.44079e+07	0.204505	1.79738e+07	0.254058	4.82253e+07	0.6882
	Sum	16993023145	3529927729	-	4403589566	-	11815201296	-
